# Supplementary material for: (E)-2-(2,4-Dihydroxy­benzyl­ideneamino)benzonitrile
Source: Acta Crystallogr Sect E Struct Rep Online. 2009 Jun 6;65(Pt 7):o1502. doi: 10.1107/S1600536809020182 (PMC2969512; doi:10.1107/S1600536809020182)
Supplement: Supplementary file 2 [file e-65-o1502-Isup2.hkl]

# 
# h,k,l, Fc-squared, Fo-squared, sigma(Fo-squared) and status flag 
# 
data_I
_shelx_title ' shelxl in P1                     P21/c' 
_shelx_refln_list_code          4 
_shelx_F_calc_maximum      156.61 
_exptl_crystal_F_000       495.91 
_reflns_d_resolution_high  0.7701 
 
loop_ 
 _symmetry_equiv_pos_as_xyz 
 'x, y, z' 
 '-x, y+1/2, -z+1/2' 
 '-x, -y, -z' 
 'x, -y-1/2, z-1/2' 
 
_cell_length_a    13.3220 
_cell_length_b     5.7505 
_cell_length_c    16.1320 
_cell_angle_alpha  90.000 
_cell_angle_beta  108.970 
_cell_angle_gamma  90.000 
 
_shelx_F_squared_multiplier     1.000 
 
loop_ 
 _refln_index_h 
 _refln_index_k 
 _refln_index_l 
 _refln_F_squared_calc 
 _refln_F_squared_meas 
 _refln_F_squared_sigma 
 _refln_observed_status 
   2   0   0      779.85      726.51     11.75 o 
   3   0   0     2519.08     2509.71     35.00 o 
   4   0   0       40.96       43.10      2.54 o 
   5   0   0     1343.03     1296.49     25.38 o 
   6   0   0      282.42      280.66      8.81 o 
   7   0   0       44.32       41.01      3.81 o 
   8   0   0      444.19      417.97     26.91 o 
   9   0   0       18.70       20.47      4.07 o 
  10   0   0        5.39        1.75      3.32 o 
  11   0   0      177.00      183.77     15.32 o 
  12   0   0       62.55       63.96      8.78 o 
  13   0   0       48.96       50.91      7.66 o 
  14   0   0       20.23       23.92      8.94 o 
  15   0   0        1.46       -0.52      9.29 o 
  16   0   0        2.12        1.51     11.16 o 
   1   1   0      119.48      100.32      1.93 o 
   2   1   0      111.57       99.88      1.60 o 
   3   1   0      381.88      318.48      7.48 o 
   4   1   0        7.32        8.04      1.24 o 
   5   1   0      151.09      133.50      7.29 o 
   6   1   0      298.12      287.40     10.00 o 
   7   1   0      572.75      577.92     12.45 o 
   8   1   0      266.59      278.49      9.22 o 
   9   1   0       32.85       28.50      3.30 o 
  10   1   0       47.11       48.68      4.55 o 
  11   1   0      347.51      311.79     14.28 o 
  12   1   0        1.93        7.44      3.60 o 
  13   1   0       35.60       51.55      6.67 o 
  14   1   0       14.75       22.85      6.92 o 
  15   1   0        7.10        1.30      8.12 o 
  16   1   0        1.22        1.35      7.41 o 
   0   2   0        0.74        1.68      1.99 o 
   1   2   0      172.14      147.41      7.12 o 
   2   2   0      275.98      253.03      3.98 o 
   3   2   0      128.37      123.72      5.68 o 
   4   2   0      992.92     1071.07     40.52 o 
   5   2   0      158.78      172.37      7.28 o 
   6   2   0      192.37      190.14      8.28 o 
   7   2   0      192.02      188.97      6.54 o 
   8   2   0      134.87      139.20      6.05 o 
   9   2   0        0.02        0.88      2.07 o 
  10   2   0        1.69        5.04      4.06 o 
  11   2   0       16.44       24.55      5.61 o 
  12   2   0       58.37       61.17      8.49 o 
  13   2   0       68.05       92.16     10.37 o 
  14   2   0        2.37        3.29      5.25 o 
  15   2   0        3.89        5.94      6.32 o 
   1   3   0       41.77       38.02      2.57 o 
   2   3   0        2.75        1.66      0.97 o 
   3   3   0      167.72      164.06      5.47 o 
   4   3   0       51.46       42.58      5.51 o 
   5   3   0      229.26      248.98     10.90 o 
   6   3   0       49.09       47.97      5.09 o 
   7   3   0       39.88       41.64      5.60 o 
   8   3   0       81.96       90.19     10.96 o 
   9   3   0      208.82      188.06     14.19 o 
  10   3   0       61.44       55.69      7.13 o 
  11   3   0        5.84        5.71      4.57 o 
  12   3   0       15.49       11.86      8.50 o 
  13   3   0        2.47       -0.63      4.50 o 
  14   3   0        0.03       -2.95      6.60 o 
   0   4   0      113.21      101.32      6.87 o 
   1   4   0       14.89       18.10      2.84 o 
   2   4   0        7.17       10.91      2.07 o 
   3   4   0        1.54        3.65      1.45 o 
   4   4   0        3.51        4.40      2.86 o 
   5   4   0        0.09        1.88      7.26 o 
   6   4   0        0.50       -4.66      4.66 o 
   7   4   0       51.54       43.58      8.61 o 
   8   4   0      294.91      316.13     16.69 o 
   9   4   0        1.26        7.84      4.78 o 
  10   4   0        0.02        9.66      5.37 o 
  11   4   0        1.18        1.42      4.19 o 
  12   4   0        9.72        1.67      4.70 o 
  13   4   0        2.63        4.33      6.29 o 
   1   5   0       83.51       83.40      9.46 o 
   2   5   0       16.10       16.70      2.92 o 
   3   5   0       42.66       47.57      6.53 o 
   4   5   0        2.20        2.85      3.45 o 
   5   5   0        0.00       16.69     10.35 o 
   6   5   0       20.55       32.07      7.24 o 
   7   5   0        0.91        3.12      4.28 o 
   8   5   0      109.82       98.32     13.89 o 
   9   5   0       13.43        2.34      4.50 o 
  10   5   0        0.02       -1.17      4.57 o 
  11   5   0        0.53       -1.66      5.03 o 
  12   5   0        2.08       -0.34      5.33 o 
   0   6   0       23.04       22.33     14.62 o 
   1   6   0       12.16       22.43      4.93 o 
   2   6   0        1.01        1.42      3.67 o 
   3   6   0       90.41       89.26      9.54 o 
   4   6   0       14.19       23.08      8.07 o 
   5   6   0        0.15        2.68      4.63 o 
   6   6   0        6.88       13.51      6.52 o 
   7   6   0        0.09        2.03      5.20 o 
   8   6   0        1.26       10.84      7.67 o 
   9   6   0        0.51       -0.68      4.65 o 
   1   7   0       22.74       32.30     12.97 o 
   2   7   0        9.14       11.01      7.84 o 
   3   7   0       12.62       33.81     14.08 o 
   4   7   0       20.45       27.26      8.27 o 
   5   7   0        6.98        9.93      7.70 o 
 -16   1   1       11.26       14.80      8.31 o 
 -15   1   1        0.47       -0.26      4.25 o 
 -14   1   1        0.85       -2.71      4.74 o 
 -13   1   1        2.22        4.39      4.02 o 
 -12   1   1        0.01        6.35      6.25 o 
 -11   1   1     1297.32     1293.56     42.01 o 
 -10   1   1      261.42      249.19      8.75 o 
  -9   1   1      102.89       96.37      4.56 o 
  -8   1   1       52.12       50.24      3.15 o 
  -7   1   1      584.48      639.71     11.84 o 
  -6   1   1      529.22      600.39     11.41 o 
  -5   1   1      147.40      162.17      5.57 o 
  -4   1   1     1478.03     1367.15     17.71 o 
  -3   1   1     2441.88     2144.80     34.58 o 
  -2   1   1       76.16       67.52      3.43 o 
  -1   1   1       18.20       17.80      1.26 o 
   0   1   1     9208.15     7825.04     48.04 o 
   1   1   1      745.56      721.03     24.45 o 
   2   1   1      471.07      412.11      8.38 o 
   3   1   1      443.17      422.30     13.42 o 
   4   1   1       39.09       36.57      1.35 o 
   5   1   1      289.57      295.32      9.29 o 
   6   1   1      590.36      607.69     12.00 o 
   7   1   1       11.18       13.62      3.53 o 
   8   1   1        7.18        6.39      2.26 o 
   9   1   1       63.16       50.91      3.95 o 
  10   1   1       74.32       76.70      4.95 o 
  11   1   1        0.45        0.49      2.29 o 
  12   1   1       10.56       26.85      9.11 o 
  13   1   1        0.31       -0.70      3.75 o 
  14   1   1       25.22       23.73      7.30 o 
  15   1   1        0.91        8.24      6.42 o 
 -16   2   1        2.02        4.55      7.84 o 
 -15   2   1        4.40        7.29      6.78 o 
 -14   2   1       22.74       18.65      8.06 o 
 -13   2   1        7.00       14.46      9.49 o 
 -12   2   1       35.97       33.35      7.38 o 
 -11   2   1      167.13      170.57     11.36 o 
 -10   2   1       15.11       14.10      3.40 o 
  -9   2   1       44.99       44.62      4.13 o 
  -8   2   1       86.27       84.91      4.73 o 
  -7   2   1        0.12        0.79      1.23 o 
  -6   2   1      196.26      170.02      4.98 o 
  -5   2   1      243.93      241.89      5.68 o 
  -4   2   1     2546.71     2487.00     71.03 o 
  -3   2   1       40.10       37.95      2.93 o 
  -2   2   1      214.37      219.48     10.76 o 
  -1   2   1     2007.95     1776.15     24.89 o 
   0   2   1      343.02      318.96      5.59 o 
   1   2   1       45.41       42.23      2.26 o 
   2   2   1      312.96      279.60      7.88 o 
   3   2   1        0.01        0.02      1.83 o 
   4   2   1     1629.33     1558.66     32.71 o 
   5   2   1      886.19      977.57     23.70 o 
   6   2   1      249.93      262.63     10.96 o 
   7   2   1      401.67      342.15     24.68 o 
   8   2   1       53.94       54.87      6.13 o 
   9   2   1        2.02        9.81      5.80 o 
  10   2   1        1.07        2.30      3.55 o 
  11   2   1        9.44        9.18      4.54 o 
  12   2   1       28.13       44.08      6.94 o 
  13   2   1        8.51        4.41      4.96 o 
  14   2   1        0.44        4.80      5.28 o 
  15   2   1       12.83       20.79      7.98 o 
 -15   3   1       38.14       26.77     10.31 o 
 -14   3   1        0.53       -5.32      6.00 o 
 -13   3   1        0.88       -1.03      4.79 o 
 -12   3   1       17.72        7.74      5.61 o 
 -11   3   1       14.20       31.63      6.67 o 
 -10   3   1       82.22       88.19     11.77 o 
  -9   3   1       24.67       19.75      5.26 o 
  -8   3   1        0.80        5.60      7.71 o 
  -7   3   1       38.09       56.46      8.64 o 
  -6   3   1       10.62       17.13      3.86 o 
  -5   3   1       31.55       35.24      5.54 o 
  -4   3   1       39.11       41.27      3.27 o 
  -3   3   1       28.84       31.47      1.91 o 
  -2   3   1      150.59      156.63      4.20 o 
  -1   3   1        0.01        4.92      2.16 o 
   0   3   1       67.99       65.66      3.02 o 
   1   3   1      687.32      671.12     11.94 o 
   2   3   1      891.91      883.89     37.86 o 
   3   3   1        0.58        0.79      0.83 o 
   4   3   1       66.49       72.02      5.50 o 
   5   3   1      141.38      155.19      8.73 o 
   6   3   1        7.20        9.31      4.21 o 
   7   3   1        0.01        0.07      2.99 o 
   8   3   1        4.63       14.86      4.69 o 
   9   3   1       49.24       60.77      8.40 o 
  10   3   1       55.72       67.28      8.01 o 
  11   3   1       12.10       10.74      5.55 o 
  12   3   1        5.88        1.14      4.05 o 
  13   3   1       21.46       17.41      7.03 o 
  14   3   1        1.17        2.41      5.41 o 
 -14   4   1        1.40        8.68      7.65 o 
 -13   4   1        0.03       -0.07      4.92 o 
 -12   4   1        2.22       -0.42      4.07 o 
 -11   4   1        0.01        1.05      4.11 o 
 -10   4   1       38.81       35.05      8.33 o 
  -9   4   1       17.04       26.78      5.97 o 
  -8   4   1       44.67       55.90      9.46 o 
  -7   4   1       53.41       55.65      6.58 o 
  -6   4   1       13.56       16.21      7.25 o 
  -5   4   1        0.41        4.43      3.40 o 
  -4   4   1        1.90        1.25      1.27 o 
  -3   4   1        4.73        1.66      1.30 o 
  -2   4   1      151.13      147.07      5.57 o 
  -1   4   1        6.03       12.14      2.29 o 
   0   4   1      107.40      109.22      4.97 o 
   1   4   1        0.10        2.30      2.06 o 
   2   4   1      341.05      302.25     15.85 o 
   3   4   1      224.41      196.31     13.59 o 
   4   4   1      119.03      112.14      8.41 o 
   5   4   1       18.66       18.56      5.55 o 
   6   4   1       16.28       32.25      5.55 o 
   7   4   1       31.02       37.11      6.07 o 
   8   4   1      186.58      213.48     15.44 o 
   9   4   1      215.62      194.83     13.64 o 
  10   4   1        8.14        7.24      4.96 o 
  11   4   1       15.76       28.71      7.17 o 
  12   4   1        0.14       -4.03      5.59 o 
  13   4   1        6.75        8.13     11.16 o 
 -12   5   1        2.04       -2.95      6.25 o 
 -11   5   1        0.66        6.61      5.99 o 
 -10   5   1        7.14        2.70      5.04 o 
  -9   5   1        0.13       -0.96      4.16 o 
  -8   5   1       44.65       44.33      8.29 o 
  -7   5   1       36.95       31.11      6.37 o 
  -6   5   1        7.49       12.17      4.90 o 
  -5   5   1       24.59       32.08      5.73 o 
  -4   5   1       19.03       27.23      6.89 o 
  -3   5   1      163.06      147.72      8.50 o 
  -2   5   1      177.22      143.63      7.16 o 
  -1   5   1       41.86       40.58      3.81 o 
   0   5   1       28.53       33.89      4.03 o 
   1   5   1      135.39      134.07     12.77 o 
   2   5   1        0.02        5.72      7.40 o 
   3   5   1      239.64      232.50     13.69 o 
   4   5   1        2.22        3.41      4.83 o 
   5   5   1        6.76        1.41      4.94 o 
   6   5   1        2.96        9.78      5.15 o 
   7   5   1        1.23        3.32      4.47 o 
   8   5   1      209.53      213.83     15.45 o 
   9   5   1        1.24       -1.62      4.27 o 
  10   5   1       16.05       13.61      6.39 o 
  11   5   1        0.35       11.35      6.93 o 
  -9   6   1        3.89       -2.25      5.19 o 
  -8   6   1        2.78        0.30      4.66 o 
  -7   6   1        3.20       -2.82      5.41 o 
  -6   6   1        0.00        5.13      6.59 o 
  -5   6   1       25.31       18.78      8.91 o 
  -4   6   1        0.61        0.63      3.80 o 
  -3   6   1       32.06       39.46      7.56 o 
  -2   6   1        1.18        3.70      4.48 o 
  -1   6   1        0.03       -1.70      2.51 o 
   0   6   1        1.18        4.97      3.13 o 
   1   6   1       35.45       35.69      5.91 o 
   2   6   1       12.37       34.21      7.25 o 
   3   6   1       35.98       39.58      6.82 o 
   4   6   1        3.43        6.77      5.10 o 
   5   6   1        0.35       -3.54      4.59 o 
   6   6   1        7.41       16.92      6.78 o 
   7   6   1        0.76        9.56      8.88 o 
   8   6   1       39.58       39.36      8.35 o 
   9   6   1        3.07        1.76      5.02 o 
  -5   7   1        3.48        2.96      6.76 o 
  -4   7   1        0.35        1.72      7.01 o 
  -3   7   1        7.63       -4.04      6.82 o 
  -2   7   1        0.28       12.91      7.89 o 
  -1   7   1        8.89       29.39     12.46 o 
   0   7   1       13.61       17.50     14.59 o 
   1   7   1        8.72       10.84     10.49 o 
   2   7   1        5.59       14.38      7.34 o 
   3   7   1        0.06        4.42      5.80 o 
   4   7   1        1.71        8.78      6.37 o 
   5   7   1        1.28        9.97      6.57 o 
 -16   0   2        0.06        0.62      8.36 o 
 -15   0   2       17.53       22.20     10.28 o 
 -14   0   2        7.92        9.24      5.71 o 
 -13   0   2        6.34        2.15      3.95 o 
 -12   0   2       53.41       41.72      6.82 o 
 -11   0   2      533.03      461.24     26.05 o 
 -10   0   2      400.44      417.62     22.61 o 
  -9   0   2       85.96       85.63      6.51 o 
  -8   0   2      299.93      294.47     11.54 o 
  -7   0   2        4.91        3.02      2.20 o 
  -6   0   2     1814.87     2057.92     41.90 o 
  -5   0   2     1737.45     1781.47     32.80 o 
  -4   0   2       26.00       20.24      2.34 o 
  -3   0   2        1.77       13.56      3.71 o 
  -2   0   2     3376.51     3217.22     26.85 o 
   1   0   2     1160.29     1072.95     17.15 o 
   2   0   2     5439.64     5111.62     65.14 o 
   3   0   2     5379.97     5347.13     79.09 o 
   4   0   2        1.09        1.79      1.43 o 
   5   0   2      103.80      102.52      5.09 o 
   6   0   2      329.70      341.30     11.71 o 
   7   0   2       65.11       69.99      5.51 o 
   8   0   2      579.71      593.11     20.16 o 
   9   0   2      552.00      557.96     21.32 o 
  10   0   2      335.55      323.26     15.70 o 
  11   0   2     2305.80     2261.48     72.35 o 
  12   0   2       98.20       93.35      9.42 o 
  13   0   2       24.15       21.20      6.08 o 
  14   0   2        1.13        7.68      7.34 o 
  15   0   2        3.81        3.01      9.55 o 
 -16   1   2        1.21        7.08      8.02 o 
 -15   1   2        6.70       13.02      6.28 o 
 -14   1   2        2.60        4.97      4.13 o 
 -13   1   2       58.55       52.39      6.61 o 
 -12   1   2       64.60       66.19      5.28 o 
 -11   1   2      643.80      681.01     20.07 o 
 -10   1   2      315.50      299.76      9.99 o 
  -9   1   2       54.17       59.86      5.03 o 
  -8   1   2      198.48      210.28      8.25 o 
  -7   1   2      399.32      387.91      8.88 o 
  -6   1   2     1848.85     2050.92     33.49 o 
  -5   1   2        6.33       10.93      2.84 o 
  -4   1   2      393.76      347.90     11.93 o 
  -3   1   2     1544.68     1569.49     67.60 o 
  -2   1   2     1331.78     1239.03     23.40 o 
  -1   1   2     1167.82     1107.58     25.47 o 
   0   1   2     1313.67     1266.41     24.82 o 
   1   1   2      169.90      145.70      3.27 o 
   2   1   2     2541.01     2259.20     34.73 o 
   3   1   2      369.41      358.79      8.34 o 
   4   1   2      144.97      157.16      3.94 o 
   5   1   2       17.43       14.85      1.38 o 
   6   1   2       46.86       47.21      2.89 o 
   7   1   2        6.28        2.49      1.52 o 
   8   1   2       30.25       27.94      2.52 o 
   9   1   2        1.87        6.72      2.04 o 
  10   1   2       20.48       17.13      2.94 o 
  11   1   2       25.77       25.02      4.58 o 
  12   1   2        6.57        6.72      3.70 o 
  13   1   2       13.94       20.83      6.17 o 
  14   1   2        1.06       -0.82      5.60 o 
  15   1   2        0.69       -3.82      6.14 o 
 -16   2   2        3.05        3.88      5.92 o 
 -15   2   2        4.97        5.92      5.30 o 
 -14   2   2        0.37        3.31      4.57 o 
 -13   2   2       11.65        6.65      5.02 o 
 -12   2   2        7.90       15.07      6.36 o 
 -11   2   2       92.64       92.47      9.12 o 
 -10   2   2       68.84       66.23     11.88 o 
  -9   2   2       78.78       88.45      5.64 o 
  -8   2   2        5.29        6.36      2.32 o 
  -7   2   2       70.44       63.37      5.56 o 
  -6   2   2      655.96      644.02     20.19 o 
  -5   2   2       16.18       22.49      3.48 o 
  -4   2   2       79.17       73.74      2.24 o 
  -3   2   2        1.98        2.47      0.93 o 
  -2   2   2     3515.13     3414.60     48.60 o 
  -1   2   2     1334.40     1357.14     45.67 o 
   0   2   2       95.80       99.48      2.85 o 
   1   2   2        8.82        5.32      2.51 o 
   2   2   2       76.01       70.62      3.62 o 
   3   2   2      534.24      488.74     26.47 o 
   4   2   2      168.25      175.49     11.27 o 
   5   2   2        1.44       15.74      5.32 o 
   6   2   2      395.48      448.32     14.85 o 
   7   2   2       65.35       73.44      6.31 o 
   8   2   2        4.00        5.54      4.09 o 
   9   2   2        6.73       14.62      5.95 o 
  10   2   2       12.08        4.73      4.05 o 
  11   2   2        4.92        2.30      4.25 o 
  12   2   2        0.13        0.48      4.36 o 
  13   2   2       42.06       40.67      8.50 o 
  14   2   2       10.12       29.66      8.70 o 
  15   2   2       17.08       16.97      8.12 o 
 -15   3   2       31.18       29.82     11.46 o 
 -14   3   2        6.96        1.31      4.84 o 
 -13   3   2        4.95        8.94      6.49 o 
 -12   3   2        5.11       11.55      6.39 o 
 -11   3   2        3.33        6.88      6.20 o 
 -10   3   2       12.33       13.71      6.53 o 
  -9   3   2       30.23       42.88      6.98 o 
  -8   3   2      186.31      158.91     15.33 o 
  -7   3   2       45.59       43.15      7.37 o 
  -6   3   2        1.01        1.29      1.55 o 
  -5   3   2       43.51       39.61      3.27 o 
  -4   3   2        0.02        1.43      1.70 o 
  -3   3   2      216.17      198.18      9.27 o 
  -2   3   2      438.05      461.40     10.53 o 
  -1   3   2      332.48      365.62     21.65 o 
   0   3   2      198.82      187.55      5.30 o 
   1   3   2       77.10       81.28      3.22 o 
   2   3   2      901.19      871.86     16.34 o 
   3   3   2       90.27       80.63      5.48 o 
   4   3   2       13.70       11.74      4.21 o 
   5   3   2        3.91        6.53      2.95 o 
   6   3   2      106.44      106.83      8.13 o 
   7   3   2       12.74       15.66      5.39 o 
   8   3   2        8.68       10.04      7.28 o 
   9   3   2       80.52       81.69     11.47 o 
  10   3   2       33.63       51.47      7.90 o 
  11   3   2       11.46       15.33      6.10 o 
  12   3   2        2.02       -5.24      5.24 o 
  13   3   2        5.76       -2.38      5.14 o 
  14   3   2        7.10        0.13      5.14 o 
 -14   4   2        0.51       27.01     20.47 o 
 -13   4   2        0.19        8.08      6.16 o 
 -12   4   2        3.43        1.32      4.35 o 
 -11   4   2       14.27        4.16      4.96 o 
 -10   4   2      108.49      111.23     10.37 o 
  -9   4   2       83.12       85.19      9.23 o 
  -8   4   2       29.31       43.12      6.02 o 
  -7   4   2       24.23       29.11      5.13 o 
  -6   4   2        4.18        5.07      3.60 o 
  -5   4   2        0.08        3.72      3.03 o 
  -4   4   2       16.20       18.75      3.15 o 
  -3   4   2      262.59      238.49     10.53 o 
  -2   4   2        1.07        2.27      2.79 o 
  -1   4   2       38.84       39.51      3.44 o 
   0   4   2       16.88       21.58      2.87 o 
   1   4   2       54.89       58.41      3.61 o 
   2   4   2        4.10        3.15      3.79 o 
   3   4   2      751.32      690.70     17.67 o 
   4   4   2      114.01      117.49      8.48 o 
   5   4   2       37.33       45.11      8.32 o 
   6   4   2        4.16        5.89      5.84 o 
   7   4   2        9.35       21.38      5.18 o 
   8   4   2       24.31       33.49      6.90 o 
   9   4   2        4.03        0.95      3.65 o 
  10   4   2       18.85       21.09      8.98 o 
  11   4   2        3.73       -2.82      5.10 o 
  12   4   2        0.02        1.78      5.25 o 
  13   4   2        0.01        2.55      5.46 o 
 -12   5   2        1.02        8.54      7.93 o 
 -11   5   2        8.74       14.63      6.71 o 
 -10   5   2       13.80        5.38      6.09 o 
  -9   5   2        7.58        2.93      5.01 o 
  -8   5   2        4.44        5.94      4.48 o 
  -7   5   2        0.48        4.51      7.25 o 
  -6   5   2        2.65       12.20      4.65 o 
  -5   5   2        0.44        4.30      6.37 o 
  -4   5   2       72.00       84.25     15.19 o 
  -3   5   2      447.75      404.26     33.26 o 
  -2   5   2      188.26      176.63     10.59 o 
  -1   5   2        0.21        1.84      2.77 o 
   0   5   2        9.04        7.78      2.94 o 
   1   5   2        9.28       11.41      2.85 o 
   2   5   2       91.97       90.13      6.94 o 
   3   5   2      374.04      340.38     17.80 o 
   4   5   2       21.48       16.25      5.10 o 
   5   5   2        3.92        5.42      5.49 o 
   6   5   2        0.58        0.32      3.27 o 
   7   5   2        5.32        7.70      5.53 o 
   8   5   2        0.03       -0.26      3.62 o 
   9   5   2        0.31       10.73      6.28 o 
  10   5   2       27.12       24.37      8.41 o 
  11   5   2        2.21        3.77      6.01 o 
 -10   6   2        8.77        7.67      6.97 o 
  -9   6   2        0.13       -1.82      5.37 o 
  -8   6   2       10.73        9.66      7.33 o 
  -7   6   2        1.43        6.74      6.39 o 
  -6   6   2        9.86       15.14      6.89 o 
  -5   6   2        1.30        0.55      4.28 o 
  -4   6   2        6.54       19.52      6.47 o 
  -3   6   2      140.80      142.44     12.00 o 
  -2   6   2       41.98       36.58      6.15 o 
  -1   6   2       15.36       16.85      4.79 o 
   0   6   2        1.94        4.06      3.92 o 
   1   6   2       12.68       13.10      4.41 o 
   2   6   2        1.95        2.78      4.41 o 
   3   6   2        8.61        9.82      6.05 o 
   4   6   2        2.89        2.88      5.24 o 
   5   6   2        0.70       -1.34      4.64 o 
   6   6   2        2.05        3.15      5.02 o 
   7   6   2       14.48       10.88      6.66 o 
   8   6   2        4.81        8.11      6.18 o 
   9   6   2        0.06        1.51      5.49 o 
  -6   7   2        0.02       23.88     18.73 o 
  -5   7   2        1.71       -0.39      4.52 o 
  -4   7   2        2.70       16.69      9.56 o 
  -3   7   2        4.37       23.65      9.61 o 
  -2   7   2        2.13       -3.66      9.71 o 
  -1   7   2        7.58       -7.74     12.20 o 
   0   7   2        1.96       -0.65     11.06 o 
   1   7   2        4.25       14.30      8.27 o 
   2   7   2        4.36        5.29      7.33 o 
   3   7   2        1.27        4.71      5.43 o 
   4   7   2        3.42       -1.73      6.89 o 
 -16   1   3        0.12        9.00      9.10 o 
 -15   1   3        5.37        7.78      9.24 o 
 -14   1   3        0.51       -0.43      3.15 o 
 -13   1   3       43.78       48.45      6.48 o 
 -12   1   3       24.81       31.12      3.89 o 
 -11   1   3      127.43      123.20      6.68 o 
 -10   1   3       77.46       78.43      5.48 o 
  -9   1   3      282.58      280.17      8.39 o 
  -8   1   3      547.79      586.41     14.62 o 
  -7   1   3       72.72       65.64      3.85 o 
  -6   1   3       27.71       31.89      2.50 o 
  -5   1   3      694.20      712.43     12.62 o 
  -4   1   3      470.61      478.66      8.44 o 
  -3   1   3      592.14      580.38     11.51 o 
  -2   1   3      496.06      532.57      8.28 o 
  -1   1   3      120.06      130.47      5.61 o 
   0   1   3    19467.68    19573.37    169.34 o 
   1   1   3      951.30      879.52     11.50 o 
   2   1   3        1.75        2.88      1.08 o 
   3   1   3      158.62      145.71      3.23 o 
   4   1   3     1276.36     1304.67     17.96 o 
   5   1   3       44.06       45.81      2.63 o 
   6   1   3      468.72      469.73     20.72 o 
   7   1   3      237.65      238.62      9.73 o 
   8   1   3        3.01       -0.04      1.51 o 
   9   1   3       14.89       20.47      2.83 o 
  10   1   3        4.66        3.04      3.09 o 
  11   1   3      547.01      529.10     19.30 o 
  12   1   3       28.93       31.64      7.42 o 
  13   1   3        1.13        1.18      4.25 o 
  14   1   3       23.08       15.47      6.61 o 
  15   1   3        4.58        4.33      8.69 o 
 -16   2   3        1.05        1.08      4.42 o 
 -15   2   3        2.58       -4.96      5.25 o 
 -14   2   3       44.28       49.16     10.74 o 
 -13   2   3       23.54       18.84      7.66 o 
 -12   2   3       59.14       53.85      7.31 o 
 -11   2   3       93.99       97.91      7.56 o 
 -10   2   3       17.58       19.29      3.66 o 
  -9   2   3       44.00       42.71      6.44 o 
  -8   2   3        4.91        6.84      3.80 o 
  -7   2   3       36.25       36.36      3.87 o 
  -6   2   3       28.72       32.05      3.21 o 
  -5   2   3      357.73      398.14     11.99 o 
  -4   2   3       98.78      103.42      3.84 o 
  -3   2   3       34.68       31.86      1.87 o 
  -2   2   3     1011.95     1064.32     16.96 o 
  -1   2   3     2040.47     2070.30     27.27 o 
   0   2   3      915.84      955.91     14.44 o 
   1   2   3      122.24      104.19      3.07 o 
   2   2   3      490.46      441.95      6.58 o 
   3   2   3        0.29        4.73      1.41 o 
   4   2   3        1.13        4.21      1.37 o 
   5   2   3      403.51      369.66     20.65 o 
   6   2   3      123.37      130.06      8.62 o 
   7   2   3      542.84      538.38     19.23 o 
   8   2   3        0.03        4.56      4.28 o 
   9   2   3        0.05        7.98      7.90 o 
  10   2   3       73.10       82.20     12.56 o 
  11   2   3       16.85       20.18      6.10 o 
  12   2   3        2.05        4.46      5.32 o 
  13   2   3        1.83        7.78      5.96 o 
  14   2   3        5.92        8.51      6.17 o 
 -15   3   3       12.86        1.81      4.82 o 
 -14   3   3        2.31        3.04      5.37 o 
 -13   3   3       27.58        9.87      6.61 o 
 -12   3   3        4.63        0.26      4.00 o 
 -11   3   3        0.48        0.15      4.05 o 
 -10   3   3       25.50       38.24      6.99 o 
  -9   3   3        2.39       16.89      6.71 o 
  -8   3   3      338.17      349.36     16.12 o 
  -7   3   3      288.44      275.69      9.73 o 
  -6   3   3       70.92       61.13      7.10 o 
  -5   3   3      239.93      222.95     11.80 o 
  -4   3   3      914.89      974.62     40.72 o 
  -3   3   3       53.34       55.64      3.81 o 
  -2   3   3      144.13      171.08      5.36 o 
  -1   3   3      465.98      529.78     13.59 o 
   0   3   3       48.47       49.33      2.87 o 
   1   3   3      456.98      472.05      9.62 o 
   2   3   3      220.72      205.77      8.52 o 
   3   3   3        0.23        4.70      4.81 o 
   4   3   3       36.20       37.65      4.92 o 
   5   3   3       37.13       44.94      5.44 o 
   6   3   3        8.39        9.31      4.27 o 
   7   3   3        4.73        6.26      3.99 o 
   8   3   3       40.36       46.01      6.65 o 
   9   3   3        8.89        6.48      6.00 o 
  10   3   3        3.56       13.38      7.20 o 
  11   3   3       20.36       24.27      7.37 o 
  12   3   3       11.86       17.57      6.50 o 
  13   3   3        9.62        9.80      6.66 o 
 -14   4   3        1.58        0.93      5.14 o 
 -13   4   3        2.32        9.36      6.70 o 
 -12   4   3        0.06       62.13     43.01 o 
 -11   4   3        1.79        1.65      4.27 o 
 -10   4   3        0.61        9.98      5.43 o 
  -9   4   3       76.70       76.54     11.31 o 
  -8   4   3      778.13      803.34     30.63 o 
  -7   4   3       58.68       69.25      7.93 o 
  -6   4   3        0.63        7.92      8.59 o 
  -5   4   3        9.08        5.71      1.68 o 
  -4   4   3        0.00        0.67      2.46 o 
  -3   4   3        0.84        2.74      2.66 o 
  -2   4   3       14.95       16.60      2.90 o 
  -1   4   3        1.54       -0.57      1.79 o 
   0   4   3       69.24       65.14      5.49 o 
   1   4   3        5.27        2.69      1.89 o 
   2   4   3      292.43      249.64     11.69 o 
   3   4   3      275.98      245.30     12.05 o 
   4   4   3       16.74       16.45      4.52 o 
   5   4   3        8.67       21.20      5.14 o 
   6   4   3        4.67        6.49      4.54 o 
   7   4   3        0.00        0.63      3.52 o 
   8   4   3        0.66       -0.64      3.81 o 
   9   4   3        8.14        9.49      5.50 o 
  10   4   3        0.05        5.59      5.18 o 
  11   4   3        0.00        2.43      5.90 o 
  12   4   3        0.00       -0.43      4.31 o 
 -12   5   3        0.48       10.26      6.70 o 
 -11   5   3        1.67        5.83      7.24 o 
 -10   5   3       10.83        2.80      5.08 o 
  -9   5   3       32.72       32.07      7.37 o 
  -8   5   3       47.28       47.69      8.87 o 
  -7   5   3        5.10       15.57      5.25 o 
  -6   5   3        0.17       -4.99      4.99 o 
  -5   5   3       12.08       14.47      8.08 o 
  -4   5   3        1.32        0.84      2.19 o 
  -3   5   3       10.41       15.13      4.15 o 
  -2   5   3       33.46       38.87      5.42 o 
  -1   5   3        2.48       -1.39      2.22 o 
   0   5   3       61.25       64.42      5.57 o 
   1   5   3        8.80        5.09      3.12 o 
   2   5   3        4.17       11.86      3.56 o 
   3   5   3      429.44      413.87     19.10 o 
   4   5   3       34.88       39.30      7.28 o 
   5   5   3        6.09        8.11      4.46 o 
   6   5   3        3.35        7.12      5.31 o 
   7   5   3       28.23       41.34      9.64 o 
   8   5   3        9.73       18.99      8.12 o 
   9   5   3        9.87       25.97     11.73 o 
  10   5   3        8.97        9.96      7.13 o 
  11   5   3        1.06        0.12      5.49 o 
 -10   6   3        2.65        8.21      6.40 o 
  -9   6   3        8.88       -0.46      5.37 o 
  -8   6   3        0.35        0.14      5.06 o 
  -7   6   3        2.25       11.74      6.45 o 
  -6   6   3        3.62        2.45      4.66 o 
  -5   6   3       19.76       35.43      7.70 o 
  -4   6   3       22.90       31.30      9.78 o 
  -3   6   3       76.77       66.67      8.38 o 
  -2   6   3        4.64       12.36      4.20 o 
  -1   6   3       20.27       29.95      4.83 o 
   0   6   3        5.99       12.32      4.87 o 
   1   6   3       30.03       35.23      7.37 o 
   2   6   3       11.73       11.66      6.55 o 
   3   6   3        1.59        6.70      5.52 o 
   4   6   3        6.54        8.84      5.19 o 
   5   6   3        0.88       -3.35      4.72 o 
   6   6   3        2.62        7.25      5.82 o 
   7   6   3        0.04        8.93      6.44 o 
   8   6   3        0.25       -4.71      6.30 o 
  -6   7   3        0.58        4.69      8.18 o 
  -5   7   3        0.43        0.42      4.98 o 
  -4   7   3        2.29        7.72      7.21 o 
  -3   7   3        0.36        3.35      6.51 o 
  -2   7   3        6.98        3.01      8.34 o 
  -1   7   3        1.05        1.17     13.06 o 
   0   7   3        0.07       14.47     13.94 o 
   1   7   3        6.16        5.31      7.09 o 
   2   7   3        2.66        9.55      6.19 o 
   3   7   3        2.48       17.27      7.50 o 
   4   7   3        4.56        9.07      7.22 o 
 -17   0   4       24.22       41.43     17.76 o 
 -16   0   4       22.34       44.54     31.49 o 
 -15   0   4       16.84       27.65     10.03 o 
 -14   0   4       32.45       46.42      9.08 o 
 -13   0   4        4.76        1.37      3.81 o 
 -12   0   4       42.23       34.62      6.70 o 
 -11   0   4        0.03        5.43      8.99 o 
 -10   0   4      141.44      160.64     14.04 o 
  -9   0   4        0.63        5.15      3.20 o 
  -8   0   4      703.13      824.89     23.93 o 
  -7   0   4     1089.77     1283.53     30.64 o 
  -6   0   4      809.17      987.91     26.24 o 
  -5   0   4       56.18       59.89      5.28 o 
  -4   0   4     1371.96     1491.27     25.27 o 
  -3   0   4      175.12      175.46      8.36 o 
  -2   0   4     1061.59     1056.86      8.85 o 
  -1   0   4      316.50      340.70      7.05 o 
   0   0   4    24527.43    24831.00    289.08 o 
   1   0   4    10692.51    10943.22    150.23 o 
   2   0   4      287.32      297.87     12.33 o 
   3   0   4     3020.80     3047.81     55.41 o 
   4   0   4      132.14      138.74      6.34 o 
   5   0   4      370.69      411.44     13.50 o 
   6   0   4      371.96      363.15     12.81 o 
   7   0   4       75.19       73.56      6.32 o 
   8   0   4       38.89       51.29     10.63 o 
   9   0   4       12.17       23.35      7.58 o 
  10   0   4      137.17      119.74     10.20 o 
  11   0   4      546.05      503.33     24.92 o 
  12   0   4        6.48       10.41      7.27 o 
  13   0   4       56.58       41.00     11.16 o 
  14   0   4        1.23       -1.35     10.64 o 
 -16   1   4        2.48        7.86      5.88 o 
 -15   1   4        2.16        0.05      3.67 o 
 -14   1   4        2.28       -3.79      4.07 o 
 -13   1   4       43.85       43.57      6.59 o 
 -12   1   4      261.92      242.00     10.74 o 
 -11   1   4       93.97       86.76      5.45 o 
 -10   1   4       35.45       40.88      3.67 o 
  -9   1   4        1.29       -1.11      1.65 o 
  -8   1   4        0.04        1.21      1.99 o 
  -7   1   4        1.70        3.13      1.56 o 
  -6   1   4      214.98      224.57      5.76 o 
  -5   1   4      489.86      502.69      8.82 o 
  -4   1   4       95.01       98.88      3.66 o 
  -3   1   4      599.22      606.88      8.70 o 
  -2   1   4        9.14        9.67      1.07 o 
  -1   1   4       27.33       26.39      2.92 o 
   0   1   4    21674.75    20387.88    192.69 o 
   1   1   4     1118.13     1106.83     14.40 o 
   2   1   4        0.02        0.10      0.92 o 
   3   1   4      972.99      975.48     14.33 o 
   4   1   4      457.17      458.21      9.50 o 
   5   1   4      748.20      768.34     16.43 o 
   6   1   4        4.04        7.86      2.53 o 
   7   1   4       12.52       19.86      3.50 o 
   8   1   4       13.57       15.00      4.93 o 
   9   1   4        0.25        0.83      2.12 o 
  10   1   4       15.46       15.02      3.18 o 
  11   1   4        4.84        7.09      4.91 o 
  12   1   4       16.08       15.39      5.59 o 
  13   1   4       30.44       37.96      8.06 o 
  14   1   4        2.49       26.03      8.25 o 
 -16   2   4        2.12       -1.23      5.52 o 
 -15   2   4        5.56        1.54      5.83 o 
 -14   2   4       24.84       26.91      6.73 o 
 -13   2   4        2.58        2.77      4.48 o 
 -12   2   4       53.57       46.87      6.05 o 
 -11   2   4      321.13      313.85     13.45 o 
 -10   2   4        9.48       13.39      3.69 o 
  -9   2   4        5.86        8.77      2.10 o 
  -8   2   4      217.78      211.34      8.75 o 
  -7   2   4        6.95        4.12      1.44 o 
  -6   2   4        0.11        6.02      2.06 o 
  -5   2   4      156.72      182.68      6.12 o 
  -4   2   4      224.08      229.10      6.06 o 
  -3   2   4       86.81       75.73      3.02 o 
  -2   2   4      143.13      137.30      4.00 o 
  -1   2   4        1.19       -0.43      1.06 o 
   0   2   4      440.21      416.41      7.60 o 
   1   2   4       22.92       23.76      1.68 o 
   2   2   4        3.80        5.92      1.55 o 
   3   2   4      190.59      180.81      6.58 o 
   4   2   4      186.20      191.82      5.70 o 
   5   2   4      416.15      382.47     14.84 o 
   6   2   4        4.42        7.62      1.80 o 
   7   2   4      109.54      117.13      9.48 o 
   8   2   4       17.60       24.44      5.27 o 
   9   2   4      122.51      131.62     10.81 o 
  10   2   4       42.82       44.87      7.37 o 
  11   2   4        0.00        1.28      6.23 o 
  12   2   4        0.51       -3.48      4.73 o 
  13   2   4       17.24       16.75      6.30 o 
  14   2   4        0.25       -4.95      6.27 o 
 -15   3   4        2.36       -0.32      4.79 o 
 -14   3   4        3.54       -2.10      4.99 o 
 -13   3   4        1.39        4.52      4.98 o 
 -12   3   4       30.86       25.87     11.06 o 
 -11   3   4       49.32       71.40      8.64 o 
 -10   3   4       13.22       11.25      5.19 o 
  -9   3   4      104.19       84.86     10.37 o 
  -8   3   4      730.40      679.67     30.47 o 
  -7   3   4       52.88       55.66      4.89 o 
  -6   3   4        5.33        3.15      1.44 o 
  -5   3   4       41.89       47.99      3.52 o 
  -4   3   4      747.25      721.17     14.48 o 
  -3   3   4       44.75       54.21      3.40 o 
  -2   3   4       44.17       52.78      3.32 o 
  -1   3   4       11.61       21.27      3.95 o 
   0   3   4       94.06      112.44      6.12 o 
   1   3   4       70.15       70.59      3.21 o 
   2   3   4       11.45        9.92      1.89 o 
   3   3   4       34.15       30.37      2.68 o 
   4   3   4       20.45       26.49      3.25 o 
   5   3   4       15.87       25.49      5.16 o 
   6   3   4        8.18        4.88      4.33 o 
   7   3   4       33.19       45.13      7.33 o 
   8   3   4        8.99        9.06      4.89 o 
   9   3   4       62.42       52.02      8.07 o 
  10   3   4       25.03       31.27     15.25 o 
  11   3   4        0.09        9.71      5.57 o 
  12   3   4        2.86        3.40      7.17 o 
  13   3   4        7.52        4.74      5.99 o 
 -14   4   4        9.42        4.71      6.19 o 
 -13   4   4        1.09        3.85      5.70 o 
 -12   4   4        2.51        8.96      6.04 o 
 -11   4   4        2.60        1.56      4.45 o 
 -10   4   4       19.92       25.75      6.50 o 
  -9   4   4       72.56       69.06      8.77 o 
  -8   4   4      351.41      339.36     16.56 o 
  -7   4   4       73.66       78.74      8.49 o 
  -6   4   4       96.65       84.03      5.23 o 
  -5   4   4       31.96       37.44      5.35 o 
  -4   4   4       19.13       19.71      2.73 o 
  -3   4   4      138.60      134.80      6.12 o 
  -2   4   4        1.11        6.44      2.41 o 
  -1   4   4        2.78        3.50      1.96 o 
   0   4   4      138.20      138.13      5.92 o 
   1   4   4      154.22      141.24      6.69 o 
   2   4   4       17.68       20.96      6.47 o 
   3   4   4       25.93       26.76      3.73 o 
   4   4   4       12.95       14.09      4.60 o 
   5   4   4        1.16        0.11      4.65 o 
   6   4   4        1.70        6.86      4.25 o 
   7   4   4       29.36       26.39      6.91 o 
   8   4   4       75.05       83.48      9.37 o 
   9   4   4        7.15       10.34      6.38 o 
  10   4   4        1.17       11.28      6.66 o 
  11   4   4        2.88       22.42     16.62 o 
  12   4   4       12.15        6.83      7.96 o 
 -12   5   4        0.02        2.39      5.25 o 
 -11   5   4        9.14       19.04      6.70 o 
 -10   5   4        5.81       15.69      7.27 o 
  -9   5   4        5.49        6.43      4.99 o 
  -8   5   4       14.34       11.65      5.27 o 
  -7   5   4        0.08       -3.36      4.04 o 
  -6   5   4        1.12        4.02      3.80 o 
  -5   5   4        2.56       -3.16      3.76 o 
  -4   5   4        1.34       -0.62      1.80 o 
  -3   5   4       54.87       46.96      4.95 o 
  -2   5   4        0.48        1.97      3.61 o 
  -1   5   4       19.53       24.18      3.91 o 
   0   5   4       24.12       25.81      3.67 o 
   1   5   4       65.33       66.05      6.12 o 
   2   5   4        0.02        7.25      3.15 o 
   3   5   4       52.10       50.52      7.24 o 
   4   5   4        2.34        4.35      4.01 o 
   5   5   4        2.30        6.05      4.66 o 
   6   5   4       12.60       11.17      5.64 o 
   7   5   4        4.55       11.18      5.77 o 
   8   5   4      106.73      122.03     12.53 o 
   9   5   4       33.30       34.39      8.38 o 
  10   5   4        7.05       15.27      9.39 o 
 -10   6   4        0.72       -1.46      5.90 o 
  -9   6   4       14.04       10.60      7.61 o 
  -8   6   4        0.07        4.07      4.72 o 
  -7   6   4        5.48        1.20      4.32 o 
  -6   6   4        0.06        5.73      7.44 o 
  -5   6   4        1.03        2.45      4.45 o 
  -4   6   4       58.06       50.00      7.75 o 
  -3   6   4       68.43       75.73      9.02 o 
  -2   6   4       27.85       22.76      5.70 o 
  -1   6   4       92.14       98.53      8.78 o 
   0   6   4        0.71        6.68      4.30 o 
   1   6   4       12.89        9.85      5.36 o 
   2   6   4        1.70        4.50      4.96 o 
   3   6   4        2.44        2.38      4.78 o 
   4   6   4        1.99        8.71      6.05 o 
   5   6   4       16.95       35.12     15.78 o 
   6   6   4        0.59       -2.97      5.40 o 
   7   6   4        0.05        3.75      5.23 o 
   8   6   4       36.72       44.46     10.02 o 
  -5   7   4        1.82       -2.51      6.17 o 
  -4   7   4        0.37       -7.28      7.28 o 
  -3   7   4        0.03       13.18     11.04 o 
  -2   7   4        3.37        7.13      8.84 o 
  -1   7   4        1.15       -0.54      8.18 o 
   0   7   4        2.60       21.66     22.77 o 
   1   7   4        9.36       23.06     16.93 o 
   2   7   4       27.39       29.93      9.85 o 
   3   7   4       14.68       15.38      8.18 o 
 -17   1   5        2.15       -4.27      6.48 o 
 -16   1   5        0.27        7.89      5.76 o 
 -15   1   5        2.92       -1.29      4.09 o 
 -14   1   5        0.16        2.21      3.67 o 
 -13   1   5        1.28        3.05      2.86 o 
 -12   1   5       58.64       54.01      5.03 o 
 -11   1   5      233.96      225.49      9.28 o 
 -10   1   5      332.11      338.54     10.72 o 
  -9   1   5       97.81       96.59      5.27 o 
  -8   1   5      388.98      417.38     10.21 o 
  -7   1   5       23.72       25.69      2.43 o 
  -6   1   5     2612.47     2762.70     46.23 o 
  -5   1   5      196.26      191.74      4.72 o 
  -4   1   5       97.76      109.04      3.79 o 
  -3   1   5       60.30       69.77      3.26 o 
  -2   1   5      717.86      738.83      9.71 o 
  -1   1   5     2347.15     2263.13     59.33 o 
   0   1   5     4559.73     4649.66     68.01 o 
   1   1   5      983.93      932.60     18.21 o 
   2   1   5      776.20      738.75     11.85 o 
   3   1   5       54.18       61.63      2.85 o 
   4   1   5      118.44      110.83      4.02 o 
   5   1   5      152.02      185.48      6.81 o 
   6   1   5       10.32       10.03      2.30 o 
   7   1   5       68.46       56.02      3.94 o 
   8   1   5       37.61       44.65      5.03 o 
   9   1   5       56.26       58.59      5.45 o 
  10   1   5       20.07       19.82      3.67 o 
  11   1   5       41.33       45.39      7.87 o 
  12   1   5       10.42       16.42      6.16 o 
  13   1   5        0.97        0.80      3.96 o 
  14   1   5        1.72       26.18     26.84 o 
 -16   2   5       13.60       19.56      8.08 o 
 -15   2   5        0.32        2.15      4.75 o 
 -14   2   5        0.00        7.39      5.51 o 
 -13   2   5        3.39       -0.88      3.54 o 
 -12   2   5       81.75      101.52      8.43 o 
 -11   2   5      819.92      853.65     26.21 o 
 -10   2   5      379.31      355.33     14.52 o 
  -9   2   5        0.10        1.04      2.05 o 
  -8   2   5      162.42      153.18      8.88 o 
  -7   2   5        6.17        5.01      1.90 o 
  -6   2   5        0.74        4.02      1.67 o 
  -5   2   5       77.18       93.61      3.90 o 
  -4   2   5      701.21      708.68     12.94 o 
  -3   2   5      252.32      284.06      6.44 o 
  -2   2   5      676.45      812.29     19.73 o 
  -1   2   5        1.60        3.68      1.46 o 
   0   2   5      602.49      573.04     11.74 o 
   1   2   5       48.42       49.98      3.54 o 
   2   2   5      468.31      466.58     17.39 o 
   3   2   5       27.76       32.31      2.09 o 
   4   2   5       55.10       50.64      3.39 o 
   5   2   5      357.14      330.54      9.94 o 
   6   2   5      236.48      214.74      6.17 o 
   7   2   5        7.59        3.09      3.60 o 
   8   2   5       42.10       45.80      6.73 o 
   9   2   5       47.52       43.30      6.96 o 
  10   2   5       35.09       34.08      6.94 o 
  11   2   5        2.57        9.46      5.59 o 
  12   2   5        0.05        6.43      5.65 o 
  13   2   5        2.24        3.30      5.35 o 
 -15   3   5        8.09        5.35      7.03 o 
 -14   3   5        0.68        8.92     10.11 o 
 -13   3   5        0.00        0.27      4.03 o 
 -12   3   5       12.28       15.37      6.94 o 
 -11   3   5        0.28       -3.48      5.05 o 
 -10   3   5       82.71       71.28      7.46 o 
  -9   3   5       41.22       51.88      7.07 o 
  -8   3   5        9.31       26.74      6.41 o 
  -7   3   5      186.75      176.38      7.10 o 
  -6   3   5        0.84        1.57      1.92 o 
  -5   3   5        7.39        9.83      2.13 o 
  -4   3   5      497.01      512.10     11.93 o 
  -3   3   5      142.11      152.45      9.13 o 
  -2   3   5      278.57      312.56      8.62 o 
  -1   3   5        0.96       10.64      2.88 o 
   0   3   5       51.64       51.18      3.09 o 
   1   3   5      119.09      115.53      5.88 o 
   2   3   5       13.21       16.97      2.34 o 
   3   3   5       56.50       41.14      3.65 o 
   4   3   5      135.25      124.32      7.54 o 
   5   3   5       40.52       44.10      6.01 o 
   6   3   5       78.08       79.06      8.15 o 
   7   3   5       56.54       67.00      7.72 o 
   8   3   5        4.57        5.61      4.60 o 
   9   3   5       61.98       65.68      9.48 o 
  10   3   5       35.88       38.48      7.88 o 
  11   3   5        0.97        3.06      4.94 o 
  12   3   5        4.99       13.60      7.44 o 
  13   3   5        9.90        0.89      5.01 o 
 -14   4   5        7.12       12.42      7.84 o 
 -13   4   5        2.46        6.07      6.30 o 
 -12   4   5        0.59       -4.12      5.39 o 
 -11   4   5        0.03        4.68      5.16 o 
 -10   4   5       96.24       96.99      9.15 o 
  -9   4   5       23.14       23.68      5.45 o 
  -8   4   5       88.52       73.39     10.00 o 
  -7   4   5      145.82      153.96     10.64 o 
  -6   4   5        0.87        7.82      3.06 o 
  -5   4   5       31.74       40.58      3.64 o 
  -4   4   5       27.11       29.11      3.43 o 
  -3   4   5        3.58        2.01      2.29 o 
  -2   4   5        0.69        3.32      2.50 o 
  -1   4   5        1.25        4.16      2.44 o 
   0   4   5       40.45       48.74      4.25 o 
   1   4   5       44.78       46.29      4.26 o 
   2   4   5      173.42      175.62      8.13 o 
   3   4   5      654.21      596.59     21.07 o 
   4   4   5      110.65      111.21     10.72 o 
   5   4   5        4.96        3.96      4.95 o 
   6   4   5        0.55        7.52      4.22 o 
   7   4   5        2.60        3.28      4.43 o 
   8   4   5        0.01        5.03      5.00 o 
   9   4   5       42.63       38.16      8.27 o 
  10   4   5        8.57       11.48      6.78 o 
  11   4   5        5.02        5.80      7.36 o 
 -12   5   5       10.11       10.46      6.59 o 
 -11   5   5        2.57        3.62      4.89 o 
 -10   5   5       16.92       30.86      7.79 o 
  -9   5   5        2.48        1.78      3.81 o 
  -8   5   5        3.02        8.22      6.44 o 
  -7   5   5        0.15        4.52      4.84 o 
  -6   5   5        1.42        3.86      4.51 o 
  -5   5   5       12.82       19.71      4.71 o 
  -4   5   5        6.75       11.29      3.92 o 
  -3   5   5      100.68       99.45      6.74 o 
  -2   5   5       96.32       99.18      6.98 o 
  -1   5   5       24.57       29.09      4.37 o 
   0   5   5        6.37        6.24      3.07 o 
   1   5   5       68.95       57.22      6.16 o 
   2   5   5        9.97       10.65      3.40 o 
   3   5   5       17.35       26.09      6.02 o 
   4   5   5        0.06        2.74      4.46 o 
   5   5   5        0.34       -2.82      4.95 o 
   6   5   5       15.51       28.06      9.31 o 
   7   5   5        0.47       -2.73      4.69 o 
   8   5   5       14.64        6.88      6.15 o 
   9   5   5       12.98        5.18      6.90 o 
  10   5   5        0.01       -3.86      6.21 o 
 -10   6   5        9.06       11.38     11.53 o 
  -9   6   5       13.13       27.74      7.83 o 
  -8   6   5        0.12        0.89      5.25 o 
  -7   6   5        0.99        4.52      5.32 o 
  -6   6   5        0.20       -2.43      5.36 o 
  -5   6   5        4.44        2.06      4.62 o 
  -4   6   5        4.19        5.59      8.30 o 
  -3   6   5       16.71       19.26      4.66 o 
  -2   6   5       40.46       42.44      5.88 o 
  -1   6   5        2.65        5.47      4.33 o 
   0   6   5        1.82        2.82      4.19 o 
   1   6   5       14.02        9.55      6.10 o 
   2   6   5        8.47        8.84      5.84 o 
   3   6   5        1.69        5.06      6.28 o 
   4   6   5       13.85       22.81     13.41 o 
   5   6   5        1.15       -0.25      7.08 o 
   6   6   5       10.31        9.94      6.58 o 
   7   6   5        5.08       10.30      8.64 o 
  -5   7   5        5.39        7.46      7.29 o 
  -4   7   5        6.19        1.96      7.80 o 
  -3   7   5       14.82       48.55     16.86 o 
  -2   7   5        2.27       18.13     23.62 o 
  -1   7   5        3.22        8.25      9.84 o 
   0   7   5        1.54        4.26     12.69 o 
   1   7   5       18.33       18.25      9.74 o 
   2   7   5       12.76       13.70     10.21 o 
 -17   0   6       62.85       72.99     20.87 o 
 -16   0   6       11.85        2.57      7.74 o 
 -15   0   6       10.60       19.33      8.39 o 
 -14   0   6        0.78        4.13      4.57 o 
 -13   0   6      139.20      127.76     11.70 o 
 -12   0   6      162.70      160.51     11.99 o 
 -11   0   6       26.77       23.34      5.82 o 
 -10   0   6       13.47       12.94      4.23 o 
  -9   0   6      104.70      114.00      7.29 o 
  -8   0   6       51.44       45.60      5.71 o 
  -7   0   6      194.15      188.34      7.72 o 
  -6   0   6     3024.94     3424.70     65.46 o 
  -5   0   6      171.79      200.96     11.45 o 
  -4   0   6      713.67      718.14     13.05 o 
  -3   0   6       70.05       66.44      2.03 o 
  -2   0   6       55.54       70.19      8.02 o 
  -1   0   6      623.73      682.98     22.41 o 
   0   0   6      116.43      110.90      6.47 o 
   1   0   6        0.17        1.82      1.70 o 
   2   0   6      219.22      205.92      7.28 o 
   3   0   6      484.92      489.90     14.31 o 
   4   0   6      169.95      190.43      8.75 o 
   5   0   6       34.40       44.11      5.15 o 
   6   0   6      151.54      166.68      9.88 o 
   7   0   6       22.18       26.52      5.34 o 
   8   0   6       42.23       46.50      6.76 o 
   9   0   6        7.32        9.05      4.76 o 
  10   0   6       43.85       35.68      7.40 o 
  11   0   6      483.55      452.49     38.95 o 
  12   0   6      168.02      175.75     19.47 o 
  13   0   6       39.90       44.80     16.98 o 
  14   0   6       12.05       15.11     17.34 o 
 -17   1   6       20.64       45.77     11.91 o 
 -16   1   6        0.00       -5.16      5.65 o 
 -15   1   6       20.78       24.70      7.41 o 
 -14   1   6        4.24        4.15      4.33 o 
 -13   1   6       13.96        9.84      3.63 o 
 -12   1   6       95.39       89.10      6.30 o 
 -11   1   6      180.66      198.12      8.92 o 
 -10   1   6      267.90      263.37      9.63 o 
  -9   1   6        0.77        5.09      2.39 o 
  -8   1   6       36.06       36.55      3.88 o 
  -7   1   6      242.50      246.57      6.66 o 
  -6   1   6      153.64      165.17      5.73 o 
  -5   1   6      836.16      861.09     13.90 o 
  -4   1   6       16.90       21.79      2.37 o 
  -3   1   6      436.84      437.84      6.51 o 
  -2   1   6      956.08     1036.94     13.74 o 
  -1   1   6     1084.44     1085.86     16.50 o 
   0   1   6       34.70       32.78      2.53 o 
   1   1   6        5.16        7.63      1.45 o 
   2   1   6      295.88      288.11      6.68 o 
   3   1   6        5.92        6.10      2.37 o 
   4   1   6        3.70        3.83      1.77 o 
   5   1   6        0.14        1.89      2.16 o 
   6   1   6       50.74       49.16      4.18 o 
   7   1   6        0.01        6.18      3.30 o 
   8   1   6       58.08       55.28      4.62 o 
   9   1   6       56.16       53.37      5.13 o 
  10   1   6        8.77       23.78      4.99 o 
  11   1   6      170.81      184.67     14.12 o 
  12   1   6        0.91        6.68      6.52 o 
  13   1   6        3.73        3.85      7.40 o 
 -16   2   6        0.85        3.24      5.60 o 
 -15   2   6        0.48        4.73      5.39 o 
 -14   2   6       17.44       10.56      6.29 o 
 -13   2   6        1.61       -0.75      3.84 o 
 -12   2   6        3.44        1.09      3.32 o 
 -11   2   6      282.23      295.04     13.11 o 
 -10   2   6      406.60      414.98     15.76 o 
  -9   2   6      114.04      124.46      6.67 o 
  -8   2   6       41.36       43.10      3.73 o 
  -7   2   6        3.15        5.92      3.07 o 
  -6   2   6       47.59       46.07      3.18 o 
  -5   2   6       79.24       71.19      3.61 o 
  -4   2   6       28.91       39.21      2.58 o 
  -3   2   6      191.63      186.24      5.15 o 
  -2   2   6      127.95      154.38      5.03 o 
  -1   2   6     1518.94     1659.07     25.97 o 
   0   2   6      622.35      627.03     11.83 o 
   1   2   6      257.85      235.52      6.17 o 
   2   2   6      140.49      132.17      4.89 o 
   3   2   6       57.54       56.78      2.81 o 
   4   2   6        0.22        0.68      1.26 o 
   5   2   6       24.50       25.67      2.49 o 
   6   2   6       49.25       43.42      4.34 o 
   7   2   6       25.86       27.78      3.72 o 
   8   2   6        0.46       -2.37      4.66 o 
   9   2   6        0.20       15.10      8.61 o 
  10   2   6        5.44       51.51     30.63 o 
  11   2   6        3.84        7.06      5.51 o 
  12   2   6        1.03        1.24      5.17 o 
  13   2   6        1.59       -1.06      5.06 o 
 -15   3   6       15.51       10.54      7.47 o 
 -14   3   6        0.02        0.31      4.07 o 
 -13   3   6        0.88        3.56      7.33 o 
 -12   3   6       17.96       24.96      7.25 o 
 -11   3   6       84.13       81.86      8.84 o 
 -10   3   6        1.77        9.16      3.84 o 
  -9   3   6      141.35      134.79      7.10 o 
  -8   3   6      261.93      270.07     10.93 o 
  -7   3   6        1.38       -2.26      2.26 o 
  -6   3   6        0.48        3.13      2.12 o 
  -5   3   6       71.35       79.24      4.69 o 
  -4   3   6       31.08       36.51      3.31 o 
  -3   3   6      245.90      244.86      7.79 o 
  -2   3   6       11.88        8.01      2.49 o 
  -1   3   6       96.50      115.53      5.08 o 
   0   3   6        1.84        6.01      3.54 o 
   1   3   6       19.21       25.10      2.85 o 
   2   3   6      189.33      172.31      6.83 o 
   3   3   6      971.83      931.49     22.57 o 
   4   3   6       38.05       34.56      3.62 o 
   5   3   6       29.17       31.73      5.66 o 
   6   3   6       61.44       75.85      8.58 o 
   7   3   6       32.06       38.29      6.67 o 
   8   3   6        3.35        4.07      4.38 o 
   9   3   6       25.40       29.48      6.98 o 
  10   3   6       31.05       29.15      8.16 o 
  11   3   6        3.52        8.76      7.80 o 
  12   3   6        0.09        6.55      6.59 o 
 -14   4   6       12.06       27.09      8.16 o 
 -13   4   6        1.72        5.24      5.48 o 
 -12   4   6        1.74        2.38      4.93 o 
 -11   4   6        3.16        7.00      4.86 o 
 -10   4   6       31.96       46.21      7.32 o 
  -9   4   6       34.83       36.81      6.76 o 
  -8   4   6        2.07       11.95      5.59 o 
  -7   4   6        2.81        7.61      3.23 o 
  -6   4   6       17.12       22.11      4.03 o 
  -5   4   6        6.73       11.74      4.81 o 
  -4   4   6       14.95       17.11      4.14 o 
  -3   4   6       73.37       70.52      5.26 o 
  -2   4   6        0.15       -2.13      2.54 o 
  -1   4   6        3.30        2.53      3.17 o 
   0   4   6      204.15      185.52      7.35 o 
   1   4   6       58.41       63.26      5.44 o 
   2   4   6       98.74       98.77      8.68 o 
   3   4   6      628.80      584.76     20.93 o 
   4   4   6      113.32      130.89     10.79 o 
   5   4   6        0.03        4.34      6.11 o 
   6   4   6       15.73       11.81      5.52 o 
   7   4   6       10.60        9.94      5.38 o 
   8   4   6       19.82       28.87      7.70 o 
   9   4   6        1.31       -1.77      4.94 o 
  10   4   6        1.52        3.00      5.82 o 
  11   4   6        0.10       -3.61      6.35 o 
 -12   5   6        0.32        2.56      5.85 o 
 -11   5   6        0.40        9.77      6.63 o 
 -10   5   6       16.11        5.14      5.51 o 
  -9   5   6       22.52       27.84      6.48 o 
  -8   5   6       36.29       40.84      7.04 o 
  -7   5   6       46.41       48.84      8.09 o 
  -6   5   6        1.33        4.43      3.91 o 
  -5   5   6       23.97       25.00      4.08 o 
  -4   5   6       76.50       73.41      5.94 o 
  -3   5   6       70.16       89.28     10.43 o 
  -2   5   6       48.22       52.08      6.76 o 
  -1   5   6       20.04       18.43      3.76 o 
   0   5   6        9.80       11.16      4.12 o 
   1   5   6       16.82       26.27      9.81 o 
   2   5   6       26.13       17.35      5.77 o 
   3   5   6       39.59       51.22      8.10 o 
   4   5   6        2.01        1.44      3.88 o 
   5   5   6        0.11       -2.06      4.47 o 
   6   5   6       22.22       14.03      5.89 o 
   7   5   6        0.02       -0.74      4.45 o 
   8   5   6       17.09       20.55      7.40 o 
   9   5   6        1.27        0.43      4.86 o 
 -10   6   6       14.68        7.41      7.85 o 
  -9   6   6       13.63        3.46      5.78 o 
  -8   6   6        0.52       11.26      6.76 o 
  -7   6   6        0.15       -3.48      5.68 o 
  -6   6   6        0.00       10.16      6.11 o 
  -5   6   6       10.14        6.64      5.30 o 
  -4   6   6       14.99       13.17      5.90 o 
  -3   6   6       57.86       49.77      6.22 o 
  -2   6   6       67.98       80.17      8.67 o 
  -1   6   6       16.48       32.61     15.34 o 
   0   6   6        4.65        5.62      5.23 o 
   1   6   6        3.44        1.07      6.72 o 
   2   6   6       17.74       22.53      8.72 o 
   3   6   6        0.08        8.49      6.09 o 
   4   6   6        4.80        8.44      6.16 o 
   5   6   6        1.18       -4.62      5.57 o 
   6   6   6        0.89       17.17      8.19 o 
  -4   7   6        2.00       12.44     13.03 o 
  -3   7   6       31.75       45.88     29.83 o 
  -2   7   6        7.49        6.25     10.68 o 
  -1   7   6        0.01        4.08      8.33 o 
   0   7   6        0.77        0.31     11.78 o 
   1   7   6        0.01        1.02      7.22 o 
 -17   1   7       21.85        9.72      8.07 o 
 -16   1   7        6.10        7.89      5.74 o 
 -15   1   7        0.76        0.61      3.92 o 
 -14   1   7        8.52        6.26      4.71 o 
 -13   1   7       22.59       26.66      4.66 o 
 -12   1   7       64.81       60.21      5.69 o 
 -11   1   7       35.54       43.20      4.62 o 
 -10   1   7       88.56       93.46      5.68 o 
  -9   1   7        0.10       -1.99      2.11 o 
  -8   1   7        0.02        3.71      1.99 o 
  -7   1   7       16.70       18.58      2.42 o 
  -6   1   7      352.67      354.56      7.71 o 
  -5   1   7        6.20        9.69      2.08 o 
  -4   1   7       18.29       24.19      2.13 o 
  -3   1   7      289.20      278.48      9.33 o 
  -2   1   7      190.52      171.77      3.84 o 
  -1   1   7      955.88     1024.60     17.10 o 
   0   1   7      885.04      873.63     17.34 o 
   1   1   7      970.87      942.16     15.98 o 
   2   1   7      835.11      807.79     15.26 o 
   3   1   7      438.39      447.37     10.41 o 
   4   1   7       43.41       58.78      3.73 o 
   5   1   7      427.60      445.81     12.08 o 
   6   1   7       11.12       17.70      3.66 o 
   7   1   7        0.14       -0.23      2.26 o 
   8   1   7       20.76       21.33      3.51 o 
   9   1   7       14.56       12.53      3.74 o 
  10   1   7       35.52       37.63      7.29 o 
  11   1   7      140.49      142.78     13.75 o 
  12   1   7       39.93       41.72      8.95 o 
  13   1   7        0.03       -8.22      8.22 o 
 -16   2   7        0.23        4.34      5.88 o 
 -15   2   7        4.47        8.05      5.93 o 
 -14   2   7        8.29       10.80      5.95 o 
 -13   2   7        1.22        4.18      3.99 o 
 -12   2   7       36.67       38.04      5.43 o 
 -11   2   7       23.30       21.73      3.58 o 
 -10   2   7        3.78        4.88      2.75 o 
  -9   2   7      163.06      151.17     10.29 o 
  -8   2   7      826.83      863.60     19.53 o 
  -7   2   7       84.66       82.67      4.64 o 
  -6   2   7        0.02        2.09      1.71 o 
  -5   2   7       92.05       93.28      3.91 o 
  -4   2   7      102.93      110.20      4.16 o 
  -3   2   7      155.94      145.37      5.81 o 
  -2   2   7      408.28      441.94     11.39 o 
  -1   2   7     1441.53     1471.26     24.23 o 
   0   2   7     2115.66     2128.14     34.30 o 
   1   2   7      307.49      312.27      7.98 o 
   2   2   7       34.11       36.64      2.77 o 
   3   2   7        1.52        2.21      2.11 o 
   4   2   7       15.60       18.20      3.52 o 
   5   2   7        4.43        3.39      1.88 o 
   6   2   7       62.48       54.80      3.78 o 
   7   2   7       63.59       63.39      5.58 o 
   8   2   7       31.33       44.73      6.99 o 
   9   2   7       10.64        4.53      4.79 o 
  10   2   7        0.75        2.32      5.21 o 
  11   2   7       72.40       79.10     12.06 o 
  12   2   7        3.52        7.58      6.49 o 
 -15   3   7        0.51        4.04      5.60 o 
 -14   3   7       27.57       31.18      8.88 o 
 -13   3   7        0.09        6.82      5.73 o 
 -12   3   7        0.15        3.18      4.14 o 
 -11   3   7      133.66      130.83      8.77 o 
 -10   3   7       60.27       58.52      6.17 o 
  -9   3   7        4.01        2.60      1.93 o 
  -8   3   7     1322.78     1258.73     41.17 o 
  -7   3   7      258.39      252.29      9.21 o 
  -6   3   7        1.81       -1.68      1.96 o 
  -5   3   7      178.91      182.49      7.08 o 
  -4   3   7      132.19      145.41      8.12 o 
  -3   3   7        0.50        3.15      3.27 o 
  -2   3   7        6.40        6.57      2.32 o 
  -1   3   7        8.25        7.20      2.30 o 
   0   3   7        5.23       12.46      2.34 o 
   1   3   7       10.23        9.76      2.74 o 
   2   3   7      101.52       97.68      4.39 o 
   3   3   7       62.41       49.52      4.24 o 
   4   3   7       52.24       53.85      4.98 o 
   5   3   7       11.10       10.43      4.76 o 
   6   3   7        0.31        6.04      4.67 o 
   7   3   7       96.21      114.87     10.50 o 
   8   3   7        1.04        0.39      3.69 o 
   9   3   7       15.30       17.29      9.72 o 
  10   3   7        0.05       -0.22      4.22 o 
  11   3   7        0.01       11.92     10.91 o 
  12   3   7        2.06        2.30      6.40 o 
 -14   4   7        0.04        0.90      4.84 o 
 -13   4   7       17.54       28.24     10.31 o 
 -12   4   7        1.74       10.33     11.60 o 
 -11   4   7        6.41        4.76      5.01 o 
 -10   4   7        0.00       -3.35      4.40 o 
  -9   4   7        6.11       14.99      9.08 o 
  -8   4   7      192.81      169.57      8.70 o 
  -7   4   7       19.25       28.31      3.78 o 
  -6   4   7        7.06        8.93      2.93 o 
  -5   4   7      135.76      131.34      7.16 o 
  -4   4   7      140.19      163.24      8.10 o 
  -3   4   7       15.11       11.23      3.14 o 
  -2   4   7        0.06        3.23      2.63 o 
  -1   4   7       13.63       16.32      3.17 o 
   0   4   7       16.10       15.51      2.99 o 
   1   4   7       85.19       83.22      5.97 o 
   2   4   7       27.53       35.57      5.03 o 
   3   4   7      574.02      553.21     22.28 o 
   4   4   7       88.62       85.26      8.67 o 
   5   4   7        0.48        5.62      4.38 o 
   6   4   7        0.01       -5.20      5.20 o 
   7   4   7        1.74        1.14      4.16 o 
   8   4   7        0.18        5.82      5.82 o 
   9   4   7        0.23        1.90      4.85 o 
  10   4   7        0.39       -0.54      5.39 o 
 -12   5   7        0.49        9.51      8.93 o 
 -11   5   7        1.16       17.73      7.31 o 
 -10   5   7        0.09        1.17      5.32 o 
  -9   5   7       30.01       52.07      8.68 o 
  -8   5   7        6.88        4.55      4.85 o 
  -7   5   7        8.84        8.87      4.93 o 
  -6   5   7        2.57        2.65      3.23 o 
  -5   5   7       12.71       13.02      4.36 o 
  -4   5   7       51.05       52.79      5.79 o 
  -3   5   7        5.15        3.25      3.14 o 
  -2   5   7        2.25        9.05      3.29 o 
  -1   5   7       10.60       12.77      3.28 o 
   0   5   7        0.79        1.42      3.38 o 
   1   5   7        2.61        5.38      3.34 o 
   2   5   7       23.08       33.62      6.43 o 
   3   5   7       11.77        7.60      5.75 o 
   4   5   7        5.45       -1.39      4.36 o 
   5   5   7        2.50        8.01      5.86 o 
   6   5   7        0.01        6.08      5.20 o 
   7   5   7        6.50        4.15      5.09 o 
   8   5   7       17.13       30.56      9.40 o 
  -9   6   7       31.32       26.26      8.43 o 
  -8   6   7        0.37        3.90      5.22 o 
  -7   6   7        2.22        0.16      6.53 o 
  -6   6   7        0.13        6.86      6.30 o 
  -5   6   7        8.32       13.70      6.50 o 
  -4   6   7        0.02       -0.39      4.15 o 
  -3   6   7       55.00       46.56      6.83 o 
  -2   6   7       14.61       13.91      6.30 o 
  -1   6   7        7.92        8.69      5.00 o 
   0   6   7        7.72       12.35      6.61 o 
   1   6   7       17.64       17.16      6.48 o 
   2   6   7       14.36       12.03      6.37 o 
   3   6   7        8.60       10.74      6.63 o 
   4   6   7        1.17        2.89      5.97 o 
   5   6   7        0.25       -1.83      6.20 o 
   6   6   7        0.60        3.55      6.36 o 
  -3   7   7        0.22       -3.32     13.65 o 
  -2   7   7        3.10        5.20     10.67 o 
  -1   7   7       10.94       11.71     11.52 o 
 -17   0   8       41.66       66.69     14.74 o 
 -16   0   8       22.43       37.22     11.17 o 
 -15   0   8        1.60       16.35      7.86 o 
 -14   0   8       13.16       15.62      6.54 o 
 -13   0   8        7.14        1.25      4.03 o 
 -12   0   8      502.85      484.07     23.12 o 
 -11   0   8        0.86        1.52      3.53 o 
 -10   0   8        2.59        2.61      3.45 o 
  -9   0   8      306.87      314.71     12.86 o 
  -8   0   8      213.99      225.89     11.90 o 
  -7   0   8       17.86       14.75      3.89 o 
  -6   0   8     1783.54     1752.98     34.77 o 
  -5   0   8      390.80      391.70     10.43 o 
  -4   0   8        0.30        2.33      3.97 o 
  -3   0   8        0.97        4.05      4.52 o 
  -2   0   8      121.92      147.44      6.90 o 
  -1   0   8       89.00       85.31      3.64 o 
   0   0   8       30.50       46.52      5.25 o 
   1   0   8      389.45      454.26     19.91 o 
   2   0   8       33.94       36.09      3.94 o 
   3   0   8      635.21      677.88     20.81 o 
   4   0   8       74.94       73.87      6.98 o 
   5   0   8      589.09      644.04     24.51 o 
   6   0   8        7.25        5.32      4.50 o 
   7   0   8       27.56       33.19      6.65 o 
   8   0   8        0.72        1.71      4.31 o 
   9   0   8        2.00        6.15      5.76 o 
  10   0   8        0.86        5.53      5.87 o 
  11   0   8       40.63       31.84     11.25 o 
  12   0   8       24.13        5.30     10.59 o 
 -17   1   8        0.00        2.54      6.40 o 
 -16   1   8        2.98        4.50      5.59 o 
 -15   1   8        6.03        3.42      5.63 o 
 -14   1   8       16.19       10.87      4.72 o 
 -13   1   8        6.04        4.79      3.34 o 
 -12   1   8      254.85      224.38     10.17 o 
 -11   1   8        8.07        9.91      3.24 o 
 -10   1   8      110.17      121.76      6.45 o 
  -9   1   8       52.77       54.30      4.30 o 
  -8   1   8      231.44      239.53      8.15 o 
  -7   1   8       48.58       53.98      3.53 o 
  -6   1   8       94.58      106.35      3.81 o 
  -5   1   8        2.59        2.91      1.14 o 
  -4   1   8      197.83      195.24      4.61 o 
  -3   1   8       13.13       12.04      2.77 o 
  -2   1   8      462.70      464.02      9.51 o 
  -1   1   8        0.03        1.83      1.62 o 
   0   1   8     2181.21     2207.70     39.15 o 
   1   1   8     1705.67     1683.94     27.66 o 
   2   1   8       65.08       64.03      3.91 o 
   3   1   8       53.50       49.51      3.57 o 
   4   1   8       15.87       21.54      3.26 o 
   5   1   8      124.74      127.23      6.04 o 
   6   1   8      106.86      110.96      7.06 o 
   7   1   8       20.11       20.53      3.78 o 
   8   1   8        0.25        3.21      2.76 o 
   9   1   8       29.57       32.29      4.80 o 
  10   1   8        0.76        2.08      4.93 o 
  11   1   8       17.09        7.42      6.08 o 
  12   1   8        0.05       -5.39      6.15 o 
 -16   2   8        1.43        2.17      5.45 o 
 -15   2   8        3.64        1.56      4.92 o 
 -14   2   8        2.42       25.85     11.68 o 
 -13   2   8        2.65       -0.39      3.10 o 
 -12   2   8        6.27       -1.49      3.33 o 
 -11   2   8       13.47       10.38      3.32 o 
 -10   2   8      117.01      131.42      7.43 o 
  -9   2   8       21.18       29.14      3.73 o 
  -8   2   8      143.73      152.94      6.65 o 
  -7   2   8      201.29      196.18      7.03 o 
  -6   2   8       53.69       53.90      3.41 o 
  -5   2   8       93.80       82.58      3.81 o 
  -4   2   8        0.78        1.33      1.91 o 
  -3   2   8      280.87      309.03      9.31 o 
  -2   2   8       54.46       69.28      5.03 o 
  -1   2   8       61.54       55.81      3.92 o 
   0   2   8     1650.79     1624.94     28.97 o 
   1   2   8      578.01      578.66     13.20 o 
   2   2   8       22.52       22.62      2.83 o 
   3   2   8        0.41       -1.97      1.97 o 
   4   2   8       16.43       19.05      3.18 o 
   5   2   8        0.03       -1.25      1.86 o 
   6   2   8        5.64        5.21      2.80 o 
   7   2   8        0.03        2.40      2.92 o 
   8   2   8        0.39        7.72      8.81 o 
   9   2   8       27.01       36.92      7.72 o 
  10   2   8       79.20       77.47      9.92 o 
  11   2   8        1.36       -0.55      4.98 o 
  12   2   8        0.37        7.12     13.06 o 
 -15   3   8        0.50        2.06      5.16 o 
 -14   3   8        0.00       -2.79      5.41 o 
 -13   3   8        0.42        0.93      3.66 o 
 -12   3   8       16.89       20.41      6.54 o 
 -11   3   8      105.90       93.01      8.52 o 
 -10   3   8        0.49        1.56      4.15 o 
  -9   3   8       16.82       17.42      3.15 o 
  -8   3   8      413.69      385.64     12.31 o 
  -7   3   8      446.35      431.25     16.11 o 
  -6   3   8       18.29       19.51      3.19 o 
  -5   3   8       12.59       15.46      2.90 o 
  -4   3   8      130.51      138.21      6.29 o 
  -3   3   8       84.88       85.72      4.93 o 
  -2   3   8        0.03        3.56      2.77 o 
  -1   3   8      151.65      149.75      8.09 o 
   0   3   8      492.10      456.61     11.92 o 
   1   3   8        6.43       14.90      3.41 o 
   2   3   8       11.04       10.68      2.51 o 
   3   3   8        0.06        9.27      5.60 o 
   4   3   8        7.25       15.30      4.09 o 
   5   3   8        3.79       12.45      5.33 o 
   6   3   8        0.30        2.73      4.51 o 
   7   3   8       10.69        8.38      5.28 o 
   8   3   8       14.78       18.60      7.54 o 
   9   3   8        0.73       -0.24      6.43 o 
  10   3   8        0.80        3.74      6.08 o 
  11   3   8        1.64        5.12      6.70 o 
 -14   4   8       26.00       45.51     11.05 o 
 -13   4   8        5.78       13.49      8.87 o 
 -12   4   8        0.07       -5.06      5.06 o 
 -11   4   8        0.26       -4.59      4.59 o 
 -10   4   8       10.84        8.96      4.39 o 
  -9   4   8       59.58       60.78      6.22 o 
  -8   4   8        1.44       -0.20      2.39 o 
  -7   4   8       41.71       35.93      4.49 o 
  -6   4   8        1.23        6.82      4.70 o 
  -5   4   8        7.12       10.77      3.46 o 
  -4   4   8      114.69      118.95      7.16 o 
  -3   4   8       63.26       63.49      5.36 o 
  -2   4   8       16.41       24.51      3.82 o 
  -1   4   8        4.41        4.03      2.76 o 
   0   4   8       11.96       14.03      3.01 o 
   1   4   8       65.92       56.86      4.32 o 
   2   4   8        0.01        8.02      3.43 o 
   3   4   8       63.63       62.05      6.03 o 
   4   4   8       25.59       30.41      5.89 o 
   5   4   8        8.07       12.84      5.45 o 
   6   4   8        3.32       -2.85      4.65 o 
   7   4   8        7.39       15.47      7.97 o 
   8   4   8        0.20       -3.53      5.14 o 
   9   4   8        0.63        3.37      6.00 o 
  10   4   8        0.05       -2.70      6.84 o 
 -12   5   8        2.44        1.04      4.78 o 
 -11   5   8        0.41        3.19      7.13 o 
 -10   5   8        0.01        3.99      5.11 o 
  -9   5   8        0.49       -5.25      5.25 o 
  -8   5   8        2.19        5.82      5.06 o 
  -7   5   8        2.40       -4.73      4.73 o 
  -6   5   8        2.53        2.29      3.07 o 
  -5   5   8        0.29        0.70      2.80 o 
  -4   5   8       15.66       20.95      6.22 o 
  -3   5   8       84.48       81.14      7.17 o 
  -2   5   8       14.83       16.40      6.05 o 
  -1   5   8       22.49       27.15      4.73 o 
   0   5   8        0.03        2.04      3.89 o 
   1   5   8        6.52       19.66      4.80 o 
   2   5   8        0.51       -0.13      3.55 o 
   3   5   8        3.65       10.15      5.53 o 
   4   5   8       22.57       18.10      6.81 o 
   5   5   8        4.50        6.47      5.99 o 
   6   5   8        4.25        1.56      5.42 o 
   7   5   8        7.90        4.87      6.18 o 
   8   5   8       10.34       18.91      9.51 o 
  -9   6   8        6.21       14.61      6.99 o 
  -8   6   8        0.04        0.31      5.12 o 
  -7   6   8        0.27       15.77      7.68 o 
  -6   6   8        0.36        9.74      6.50 o 
  -5   6   8        0.00       -0.11      4.67 o 
  -4   6   8        1.11        3.55      4.70 o 
  -3   6   8       19.08       15.85      5.65 o 
  -2   6   8       14.40       31.51      6.56 o 
  -1   6   8        8.02       14.37      5.74 o 
   0   6   8        0.30        3.90      5.11 o 
   1   6   8       17.03       22.05     11.91 o 
   2   6   8       40.96       53.00      9.30 o 
   3   6   8        5.95       -2.53      5.56 o 
   4   6   8        0.12        2.24      5.81 o 
   5   6   8        1.09       -1.73      6.03 o 
 -17   1   9        0.22       -6.54     14.69 o 
 -16   1   9        5.03       11.57      5.66 o 
 -15   1   9        0.11       -1.82      4.22 o 
 -14   1   9        4.97        1.66      3.30 o 
 -13   1   9        4.45        6.25      4.20 o 
 -12   1   9       30.19       31.40      4.87 o 
 -11   1   9       14.40       13.06      3.23 o 
 -10   1   9       28.61       33.35      4.05 o 
  -9   1   9        0.25        1.77      2.42 o 
  -8   1   9      110.06      113.32      4.77 o 
  -7   1   9        0.11        2.23      1.55 o 
  -6   1   9      326.23      325.63      7.83 o 
  -5   1   9       76.21       69.77      3.64 o 
  -4   1   9       19.57       21.02      2.24 o 
  -3   1   9        0.04        0.62      2.01 o 
  -2   1   9      266.67      280.40      7.44 o 
  -1   1   9      190.82      200.00      5.95 o 
   0   1   9       27.94       24.38      3.41 o 
   1   1   9      332.63      324.91      8.33 o 
   2   1   9       91.86      100.89      4.88 o 
   3   1   9       16.81       19.33      3.68 o 
   4   1   9        0.17       -1.25      2.16 o 
   5   1   9      281.19      300.54     10.95 o 
   6   1   9        8.57        8.58      3.25 o 
   7   1   9        0.18        2.94      3.21 o 
   8   1   9        3.56        3.32      2.89 o 
   9   1   9        0.08       -1.65      3.61 o 
  10   1   9       37.21       39.48      9.21 o 
  11   1   9        8.80        2.88      5.70 o 
  12   1   9        6.35        4.65      8.70 o 
 -16   2   9        2.34        6.34      7.60 o 
 -15   2   9        6.86        5.67      5.59 o 
 -14   2   9        0.20        1.28      3.63 o 
 -13   2   9        0.43        9.15      9.63 o 
 -12   2   9        1.23        0.39      2.54 o 
 -11   2   9      364.62      347.83     13.01 o 
 -10   2   9      218.26      220.06      9.14 o 
  -9   2   9      140.10      136.41     11.02 o 
  -8   2   9        6.71        8.04      3.40 o 
  -7   2   9      160.78      156.22      6.12 o 
  -6   2   9      184.75      170.12      5.77 o 
  -5   2   9       63.02       59.35      2.96 o 
  -4   2   9        0.85        5.85      2.27 o 
  -3   2   9       54.72       57.82      7.13 o 
  -2   2   9       27.92       28.94      2.47 o 
  -1   2   9       34.87       29.16      3.38 o 
   0   2   9      471.53      485.78     11.67 o 
   1   2   9       42.33       43.09      3.59 o 
   2   2   9      113.48      114.12      5.61 o 
   3   2   9       61.60       70.90      4.75 o 
   4   2   9        5.82       13.00      2.98 o 
   5   2   9        0.67        0.63      2.84 o 
   6   2   9        3.52        7.40      3.04 o 
   7   2   9        1.94        5.57      6.38 o 
   8   2   9       31.17       36.97      7.40 o 
   9   2   9       62.08       63.91      9.85 o 
  10   2   9       19.17       31.17     13.16 o 
  11   2   9        8.26        9.82      7.04 o 
 -15   3   9        0.42        5.19      7.38 o 
 -14   3   9       38.36       60.65     10.31 o 
 -13   3   9        1.77        7.38      5.30 o 
 -12   3   9       24.14       26.33      6.13 o 
 -11   3   9      149.80      138.66      9.26 o 
 -10   3   9      299.53      300.39     11.66 o 
  -9   3   9        0.27        6.78      6.29 o 
  -8   3   9      180.05      166.87      9.58 o 
  -7   3   9      148.06      140.72      7.17 o 
  -6   3   9       14.92       23.15      3.32 o 
  -5   3   9      121.07      121.55      5.96 o 
  -4   3   9       73.26       80.53      4.97 o 
  -3   3   9       26.30       30.32      3.42 o 
  -2   3   9       14.80       25.19      3.95 o 
  -1   3   9       45.81       45.17      4.02 o 
   0   3   9      105.65       90.69      5.34 o 
   1   3   9      311.59      295.24     10.05 o 
   2   3   9       10.86       16.21      3.13 o 
   3   3   9      494.64      470.58     22.54 o 
   4   3   9       82.30      100.83      7.55 o 
   5   3   9       39.81       39.19      6.58 o 
   6   3   9       58.14       60.72      8.15 o 
   7   3   9       15.10        9.10      4.91 o 
   8   3   9        0.78        2.57      5.52 o 
   9   3   9        5.60        2.58      4.92 o 
  10   3   9        4.17        6.58      8.48 o 
 -14   4   9        9.08        3.51     10.05 o 
 -13   4   9        0.07       -5.52      6.69 o 
 -12   4   9       49.29       44.22      9.84 o 
 -11   4   9        3.17        5.12      6.60 o 
 -10   4   9       40.95       41.98      7.38 o 
  -9   4   9       42.28       61.63      9.27 o 
  -8   4   9       15.19       14.22      3.43 o 
  -7   4   9        5.66        5.19      3.01 o 
  -6   4   9       10.11       11.86      4.42 o 
  -5   4   9       23.59       31.99      4.90 o 
  -4   4   9      128.16      118.62      9.64 o 
  -3   4   9        6.01        6.62      3.14 o 
  -2   4   9       14.39       17.16      4.35 o 
  -1   4   9        0.03        9.66      4.84 o 
   0   4   9        7.87       10.51      3.61 o 
   1   4   9       10.75       18.40      4.19 o 
   2   4   9       12.60        9.17      4.43 o 
   3   4   9       97.11       86.66     11.04 o 
   4   4   9       33.75       32.73      6.47 o 
   5   4   9       14.12       12.86      5.75 o 
   6   4   9       54.42       87.33     12.44 o 
   7   4   9        6.02        9.57      6.58 o 
   8   4   9        1.37       -0.67      5.13 o 
   9   4   9        0.87        1.03      6.05 o 
 -12   5   9        0.07       -4.70      6.34 o 
 -11   5   9        2.31        5.90      6.50 o 
 -10   5   9       27.89       44.06      8.02 o 
  -9   5   9       78.23       75.69      9.19 o 
  -8   5   9        1.26       -1.50      4.01 o 
  -7   5   9        0.04        1.40      3.64 o 
  -6   5   9        0.90        2.78      3.23 o 
  -5   5   9        4.07       10.53      4.36 o 
  -4   5   9       50.66       51.65      6.16 o 
  -3   5   9       29.77       23.70      5.13 o 
  -2   5   9        6.55       10.52      4.02 o 
  -1   5   9       36.86       50.28      6.70 o 
   0   5   9        0.05       -2.89      3.88 o 
   1   5   9        2.59        3.20      3.58 o 
   2   5   9       18.90       24.40      8.60 o 
   3   5   9        5.01        7.08      5.12 o 
   4   5   9        2.89        2.56      4.51 o 
   5   5   9        2.40        1.34      5.18 o 
   6   5   9        4.26        4.10      5.71 o 
   7   5   9        3.94       10.93      7.41 o 
  -9   6   9        5.45        7.39      8.33 o 
  -8   6   9        0.83        4.92      7.06 o 
  -7   6   9        1.49        4.46      5.90 o 
  -6   6   9        0.00       -4.68      5.63 o 
  -5   6   9        0.36       -1.63      4.67 o 
  -4   6   9        8.81       18.00      8.82 o 
  -3   6   9        7.76       21.14      7.41 o 
  -2   6   9       15.61        7.80      5.49 o 
  -1   6   9       30.45       37.53     13.72 o 
   0   6   9        0.15       -2.27      5.18 o 
   1   6   9       12.09        7.68      6.20 o 
   2   6   9       47.68       60.94     11.19 o 
   3   6   9        0.92       -1.15      5.73 o 
   4   6   9        0.45        0.71      5.21 o 
 -17   0  10        0.22       -4.10     11.11 o 
 -16   0  10       11.09        8.00     13.81 o 
 -15   0  10       21.34        8.99      6.59 o 
 -14   0  10        2.74        2.53      4.79 o 
 -13   0  10       55.38       48.49      7.29 o 
 -12   0  10      195.72      160.38     12.03 o 
 -11   0  10       26.41       34.62      8.54 o 
 -10   0  10        1.70        5.53      4.19 o 
  -9   0  10        1.77        6.82      5.18 o 
  -8   0  10       35.29       37.87      5.92 o 
  -7   0  10      145.26      132.57     11.06 o 
  -6   0  10     1505.99     1528.60     56.05 o 
  -5   0  10      750.39      798.09     34.23 o 
  -4   0  10        1.03        5.48      4.83 o 
  -3   0  10      707.18      719.23     32.06 o 
  -2   0  10      127.80      124.15      6.36 o 
  -1   0  10     1293.98     1387.05     31.36 o 
   0   0  10       18.24       16.52      2.84 o 
   1   0  10       11.48       12.85      3.77 o 
   2   0  10       14.41       18.18      8.06 o 
   3   0  10       96.04      101.52     11.48 o 
   4   0  10        0.98       -3.31      3.75 o 
   5   0  10        7.99       20.69      6.05 o 
   6   0  10       37.53       35.65      7.38 o 
   7   0  10       15.95       17.56      8.08 o 
   8   0  10        0.12        1.12      3.72 o 
   9   0  10        0.89        1.33      5.06 o 
  10   0  10        0.01       86.04     63.65 o 
  11   0  10        8.64       -0.26     10.44 o 
 -16   1  10       11.10       18.81      7.65 o 
 -15   1  10        0.18       -4.38      4.38 o 
 -14   1  10        1.12        4.47      3.52 o 
 -13   1  10        5.86        5.95      3.42 o 
 -12   1  10       11.77       18.17      4.48 o 
 -11   1  10       45.08       37.12      4.28 o 
 -10   1  10       11.02       20.41      3.46 o 
  -9   1  10       13.91       16.93      3.06 o 
  -8   1  10       63.37       59.44      3.59 o 
  -7   1  10        2.79        2.20      1.21 o 
  -6   1  10      101.59       98.99      6.46 o 
  -5   1  10       10.65       16.00      3.76 o 
  -4   1  10       73.74       74.81      5.01 o 
  -3   1  10        3.13        6.76      3.94 o 
  -2   1  10       43.70       40.41      5.37 o 
  -1   1  10      772.90      850.22     22.07 o 
   0   1  10      128.65      126.76      4.69 o 
   1   1  10       26.45       31.45      3.04 o 
   2   1  10        6.73       10.54      2.90 o 
   3   1  10       47.07       51.04      4.71 o 
   4   1  10       11.83       12.68      3.37 o 
   5   1  10        0.01       -1.16      2.52 o 
   6   1  10       11.49       12.05      3.72 o 
   7   1  10        1.33        2.07      3.19 o 
   8   1  10       19.61       22.67      5.25 o 
   9   1  10        0.02       -0.18      3.98 o 
  10   1  10        0.66       -5.16      5.70 o 
  11   1  10       56.86       51.27     11.68 o 
 -16   2  10        6.61       -0.71      5.84 o 
 -15   2  10        0.83       12.40      8.72 o 
 -14   2  10        0.61        1.09      3.99 o 
 -13   2  10        0.34        5.45      4.33 o 
 -12   2  10       17.11       16.23      4.25 o 
 -11   2  10        0.42        3.91      4.67 o 
 -10   2  10      311.97      306.70     10.98 o 
  -9   2  10      165.07      161.03      7.58 o 
  -8   2  10      598.84      579.24     14.91 o 
  -7   2  10      104.14       91.35      4.40 o 
  -6   2  10       18.67       23.05      2.85 o 
  -5   2  10       42.47       42.15      2.86 o 
  -4   2  10       42.22       44.14      3.98 o 
  -3   2  10       21.42       28.30      5.07 o 
  -2   2  10       23.92       20.17      2.24 o 
  -1   2  10      124.37      128.33     10.29 o 
   0   2  10       84.99       76.52      7.02 o 
   1   2  10        5.25        8.95      2.58 o 
   2   2  10       36.96       32.46      3.70 o 
   3   2  10      173.36      172.08      7.48 o 
   4   2  10       48.99       57.43      5.78 o 
   5   2  10        3.64        2.60      2.57 o 
   6   2  10        4.47        2.56      3.25 o 
   7   2  10        6.33        3.88      4.29 o 
   8   2  10        9.35        9.96      5.74 o 
   9   2  10        3.89       23.53     11.43 o 
  10   2  10        4.72        1.36      7.26 o 
  11   2  10       36.20       17.85      9.26 o 
 -15   3  10        4.49        4.57      6.50 o 
 -14   3  10        0.53       14.83      8.07 o 
 -13   3  10        1.90        3.73      6.06 o 
 -12   3  10        6.63        6.24      5.96 o 
 -11   3  10       50.21       48.06      6.04 o 
 -10   3  10       67.10       72.73      5.88 o 
  -9   3  10       88.21       83.69      5.92 o 
  -8   3  10       18.39       25.21      3.51 o 
  -7   3  10        1.93        0.76      2.03 o 
  -6   3  10       20.19       34.31      5.59 o 
  -5   3  10       35.95       30.52      3.48 o 
  -4   3  10        0.99        0.42      1.92 o 
  -3   3  10        6.87        8.39      2.67 o 
  -2   3  10        1.41        7.81      2.97 o 
  -1   3  10       25.15       28.10      3.75 o 
   0   3  10        0.24        7.45      2.68 o 
   1   3  10        4.32        8.41      2.94 o 
   2   3  10       56.60       50.03      4.37 o 
   3   3  10      503.10      516.42     18.71 o 
   4   3  10      196.02      188.83     10.09 o 
   5   3  10       12.04       13.98      6.35 o 
   6   3  10       12.53       27.55      7.60 o 
   7   3  10        7.68       -0.76      5.61 o 
   8   3  10       15.56       12.18      6.83 o 
   9   3  10        2.93        2.54      5.75 o 
  10   3  10        2.99       -0.15      5.13 o 
 -14   4  10       11.44       11.83      8.83 o 
 -13   4  10        6.53       24.26     11.76 o 
 -12   4  10        0.42       -1.26      6.92 o 
 -11   4  10        1.63        1.20      3.82 o 
 -10   4  10       13.17       17.21      6.30 o 
  -9   4  10        4.30        8.69      3.74 o 
  -8   4  10        4.97        4.68      2.91 o 
  -7   4  10       20.09       18.82      4.12 o 
  -6   4  10        2.55        5.52      4.14 o 
  -5   4  10        0.43        2.96      3.08 o 
  -4   4  10       30.16       37.53      4.84 o 
  -3   4  10       39.30       40.81      4.79 o 
  -2   4  10       33.71       42.30      4.69 o 
  -1   4  10        5.32        3.98      2.74 o 
   0   4  10        7.52       10.52      3.23 o 
   1   4  10        6.98       15.80      4.21 o 
   2   4  10       31.30       44.16      5.63 o 
   3   4  10        8.99        4.88      5.95 o 
   4   4  10       36.90       62.99     17.40 o 
   5   4  10        5.27        4.29      4.91 o 
   6   4  10        0.54       -2.65      5.49 o 
   7   4  10       11.97       20.59      8.46 o 
   8   4  10        6.21        5.13      6.78 o 
 -11   5  10        0.10       -0.13      5.31 o 
 -10   5  10       14.27        9.73      6.91 o 
  -9   5  10       93.09      101.02     13.59 o 
  -8   5  10       24.07       17.94      6.23 o 
  -7   5  10        1.66        7.37      4.43 o 
  -6   5  10        6.81        5.89      3.98 o 
  -5   5  10       32.15       35.33      5.50 o 
  -4   5  10       14.92       11.87      4.41 o 
  -3   5  10        7.09       15.68      4.28 o 
  -2   5  10        2.51       -2.41      3.31 o 
  -1   5  10        1.24        1.81      4.71 o 
   0   5  10        3.68        2.73      3.93 o 
   1   5  10        0.56       -1.71      3.80 o 
   2   5  10        1.52       -0.22      4.01 o 
   3   5  10        0.65        3.59      4.99 o 
   4   5  10        3.51       -2.29      5.27 o 
   5   5  10        0.14       11.93      7.93 o 
   6   5  10       11.00       25.26     15.22 o 
  -8   6  10        3.08       16.61      9.28 o 
  -7   6  10        3.84       12.91      8.04 o 
  -6   6  10        0.08        3.59      6.87 o 
  -5   6  10        1.13        7.17      7.38 o 
  -4   6  10        0.02       -0.62      8.62 o 
  -3   6  10        8.78       10.43      5.66 o 
  -2   6  10       27.95       45.48      9.03 o 
  -1   6  10        2.63        1.14      5.15 o 
   0   6  10        2.73        7.27      6.79 o 
   1   6  10        0.66        0.67      5.10 o 
   2   6  10        0.00        1.47      6.20 o 
   3   6  10        1.20        3.43      6.80 o 
 -16   1  11        8.18       11.09      8.01 o 
 -15   1  11        0.04        3.00      5.64 o 
 -14   1  11       16.33       21.69      5.49 o 
 -13   1  11        0.65        8.42      3.64 o 
 -12   1  11      139.13      135.01      7.95 o 
 -11   1  11        1.17        1.43      2.30 o 
 -10   1  11       11.93       14.38      3.14 o 
  -9   1  11       30.28       31.22      4.06 o 
  -8   1  11      154.42      171.60     17.50 o 
  -7   1  11       27.86       28.80      3.03 o 
  -6   1  11        3.65        6.13      2.93 o 
  -5   1  11        5.77        8.36      5.54 o 
  -4   1  11       36.83       41.05      3.33 o 
  -3   1  11        1.60        1.57      2.37 o 
  -2   1  11        0.68        1.27      1.64 o 
  -1   1  11      353.87      374.87     10.71 o 
   0   1  11       89.20       80.78      3.99 o 
   1   1  11       57.45       47.55      4.10 o 
   2   1  11       22.60       30.03      3.85 o 
   3   1  11        7.35       13.17      3.23 o 
   4   1  11        0.28        3.21      2.77 o 
   5   1  11       33.89       43.54      5.26 o 
   6   1  11        5.54       11.39      4.94 o 
   7   1  11        5.04        0.82      3.23 o 
   8   1  11        0.01        4.64      4.60 o 
   9   1  11       12.34        6.88      5.60 o 
  10   1  11        4.47       -6.53      6.86 o 
 -16   2  11        0.33        6.94      8.59 o 
 -15   2  11        0.26        0.74      8.38 o 
 -14   2  11        9.20        2.09      4.98 o 
 -13   2  11        5.25        4.16      4.68 o 
 -12   2  11        1.59        3.13      3.33 o 
 -11   2  11      104.36       98.00      8.50 o 
 -10   2  11       26.57       30.68      5.02 o 
  -9   2  11      147.23      159.52      9.18 o 
  -8   2  11      719.59      679.16     28.62 o 
  -7   2  11      317.91      313.65     13.13 o 
  -6   2  11       40.44       41.36      4.06 o 
  -5   2  11       18.46       17.23      3.38 o 
  -4   2  11        0.41       -1.39      2.11 o 
  -3   2  11        3.28        1.39      2.53 o 
  -2   2  11        0.13        1.05      1.79 o 
  -1   2  11       26.14       23.16      2.62 o 
   0   2  11      241.10      226.12      9.76 o 
   1   2  11      226.01      222.15      8.64 o 
   2   2  11      370.24      346.29     12.25 o 
   3   2  11       84.73       85.69      6.03 o 
   4   2  11       22.57       21.31      3.93 o 
   5   2  11       20.14       29.35      4.37 o 
   6   2  11        8.09        7.04      3.91 o 
   7   2  11        0.08       -0.15      3.68 o 
   8   2  11        7.34       11.43      8.95 o 
   9   2  11        4.44        5.74      6.10 o 
  10   2  11        4.00        9.73      7.05 o 
 -15   3  11        6.66       21.33     25.52 o 
 -14   3  11        2.54        3.00      5.91 o 
 -13   3  11        2.78        0.52      4.56 o 
 -12   3  11        7.33       10.58      5.11 o 
 -11   3  11        6.30        5.75      4.75 o 
 -10   3  11        5.89        6.87      3.51 o 
  -9   3  11       11.75       21.02     13.67 o 
  -8   3  11       66.05       63.07      6.11 o 
  -7   3  11      167.70      158.60      9.36 o 
  -6   3  11      113.71      112.58      7.86 o 
  -5   3  11       78.74       66.28      5.43 o 
  -4   3  11        3.13        6.53      2.77 o 
  -3   3  11      156.19      143.93      8.55 o 
  -2   3  11       14.77       14.96      3.37 o 
  -1   3  11      112.27      104.91      6.20 o 
   0   3  11      279.93      241.49      9.86 o 
   1   3  11      114.69      110.14      6.76 o 
   2   3  11        9.70        6.71      2.95 o 
   3   3  11      193.88      182.64     10.39 o 
   4   3  11       74.87       82.26      7.75 o 
   5   3  11        0.32       -0.38      3.71 o 
   6   3  11        6.13       22.49     12.48 o 
   7   3  11       10.29       23.98      8.64 o 
   8   3  11        3.77        4.11      5.67 o 
   9   3  11        0.28       -2.88      7.63 o 
 -13   4  11        2.62        2.87      5.74 o 
 -12   4  11        2.44        0.51      4.39 o 
 -11   4  11       23.62       31.90     12.29 o 
 -10   4  11       10.20        8.00      4.94 o 
  -9   4  11        2.92        0.31      3.42 o 
  -8   4  11        2.66        4.81      3.52 o 
  -7   4  11       31.06       27.50      4.48 o 
  -6   4  11        1.27       -1.64      2.66 o 
  -5   4  11      106.01      101.37      6.90 o 
  -4   4  11        1.66       -1.28      2.95 o 
  -3   4  11        3.33        1.17      2.68 o 
  -2   4  11        0.58        0.08      2.38 o 
  -1   4  11       70.26       67.26      6.80 o 
   0   4  11       12.84        6.30      3.26 o 
   1   4  11        0.01        7.28      6.08 o 
   2   4  11       23.36       21.93      5.58 o 
   3   4  11       51.31       51.96      8.99 o 
   4   4  11        8.85        5.14      5.28 o 
   5   4  11       20.09       19.60      7.70 o 
   6   4  11        0.86       12.24      8.57 o 
   7   4  11       10.09       14.59      7.63 o 
 -11   5  11        6.01       14.55      8.86 o 
 -10   5  11        0.57        1.88      5.79 o 
  -9   5  11        0.19        3.79      5.88 o 
  -8   5  11        5.83       17.63      7.62 o 
  -7   5  11        3.05       -1.46      4.45 o 
  -6   5  11        0.53        5.63      4.90 o 
  -5   5  11        0.05        0.89      3.79 o 
  -4   5  11       11.68       15.04      4.95 o 
  -3   5  11       37.33       35.91      6.70 o 
  -2   5  11        2.63        7.75      4.61 o 
  -1   5  11        1.49        2.82      3.79 o 
   0   5  11        0.58        2.16      3.93 o 
   1   5  11       12.14       25.25      7.36 o 
   2   5  11       53.46       63.87      9.83 o 
   3   5  11       17.42       18.82      6.59 o 
   4   5  11        0.02        7.11      6.00 o 
   5   5  11        0.35        3.25      8.08 o 
  -7   6  11        0.57        7.79      7.38 o 
  -6   6  11        0.00        6.11      8.03 o 
  -5   6  11        0.33        0.87      5.67 o 
  -4   6  11        0.07       14.34     10.65 o 
  -3   6  11        6.19       16.47      7.34 o 
  -2   6  11        2.30        7.74      7.86 o 
  -1   6  11        0.54        4.67      7.06 o 
   0   6  11        0.07        0.69      6.56 o 
   1   6  11        8.79        2.67      7.49 o 
 -16   0  12        1.96       -6.02     12.04 o 
 -15   0  12        3.07       -0.12      5.43 o 
 -14   0  12        4.23       -0.21      7.37 o 
 -13   0  12        0.55        1.77      8.57 o 
 -12   0  12      456.60      409.57     26.36 o 
 -11   0  12       95.23       96.36     12.79 o 
 -10   0  12       11.78        6.21      5.86 o 
  -9   0  12       44.54       43.20     12.95 o 
  -8   0  12       41.38       45.10      8.73 o 
  -7   0  12        0.69       -2.53      4.28 o 
  -6   0  12        0.50        8.22      8.38 o 
  -5   0  12       74.39       84.44     11.67 o 
  -4   0  12        1.34       -2.94      5.97 o 
  -3   0  12        4.48        4.13     14.98 o 
  -2   0  12      366.26      363.69     20.88 o 
  -1   0  12        6.21       12.41      6.01 o 
   0   0  12       78.83       78.73      7.25 o 
   1   0  12       34.20       41.23      5.21 o 
   2   0  12       13.91       21.76      5.15 o 
   3   0  12        8.45        5.87      4.36 o 
   4   0  12        0.02        3.93      5.46 o 
   5   0  12      259.29      267.33     18.29 o 
   6   0  12       97.91       87.98     11.72 o 
   7   0  12       13.53        7.06      7.12 o 
   8   0  12        7.80        5.66      7.00 o 
   9   0  12       11.06       24.39     26.53 o 
  10   0  12       11.00        0.83      8.77 o 
 -16   1  12       14.34       18.18      9.31 o 
 -15   1  12        0.28       -2.53      6.06 o 
 -14   1  12        2.19        0.65      4.72 o 
 -13   1  12        7.74        2.05      6.19 o 
 -12   1  12        1.70        9.37      4.83 o 
 -11   1  12        2.13        0.85      2.82 o 
 -10   1  12       17.06       18.07      5.36 o 
  -9   1  12      199.39      183.00      8.08 o 
  -8   1  12       71.27       71.56      7.58 o 
  -7   1  12      237.37      231.09     11.80 o 
  -6   1  12      127.65      118.34      8.79 o 
  -5   1  12       87.34       89.34      8.07 o 
  -4   1  12       20.65       22.51      4.57 o 
  -3   1  12        0.91        0.59      2.80 o 
  -2   1  12        6.65        9.36      2.68 o 
  -1   1  12        5.44        4.89      2.17 o 
   0   1  12       58.72       57.27      3.87 o 
   1   1  12       72.06       73.44      5.68 o 
   2   1  12       68.51       73.99      5.47 o 
   3   1  12        9.12       25.46      4.01 o 
   4   1  12        0.43       -0.12      2.50 o 
   5   1  12        9.12        7.16      3.76 o 
   6   1  12        1.95        3.74      3.53 o 
   7   1  12        0.21        6.06      4.83 o 
   8   1  12        2.91        2.69      5.05 o 
   9   1  12       11.69       16.28      7.94 o 
  10   1  12        9.42       35.47     29.67 o 
 -15   2  12        1.60       -4.02      7.68 o 
 -14   2  12        6.71        0.26      6.14 o 
 -13   2  12        5.54        6.45      5.48 o 
 -12   2  12        0.61       -0.96      3.35 o 
 -11   2  12        2.76        8.57      3.88 o 
 -10   2  12       71.98       67.41      6.11 o 
  -9   2  12        0.33        4.36      2.83 o 
  -8   2  12      192.28      170.96      8.67 o 
  -7   2  12      388.87      380.29     13.53 o 
  -6   2  12       16.60       28.67      3.94 o 
  -5   2  12       11.55        7.30      2.98 o 
  -4   2  12        8.94       12.94      4.28 o 
  -3   2  12        4.32        8.26      2.87 o 
  -2   2  12        9.09       17.30      4.78 o 
  -1   2  12        5.04        3.95      2.68 o 
   0   2  12       18.33       20.16      4.06 o 
   1   2  12      559.84      525.34     15.18 o 
   2   2  12       52.33       51.37      5.17 o 
   3   2  12       57.29       49.84      5.19 o 
   4   2  12        7.83       15.16      4.97 o 
   5   2  12        0.79        9.53      6.31 o 
   6   2  12        7.89       17.61      5.03 o 
   7   2  12        2.97        6.31      5.48 o 
   8   2  12        1.63        6.04      6.38 o 
   9   2  12        1.18       -0.12      4.91 o 
 -14   3  12       15.51       -3.32      9.66 o 
 -13   3  12        0.31       19.19     12.56 o 
 -12   3  12       12.81       16.92      6.23 o 
 -11   3  12       19.37       30.18      5.35 o 
 -10   3  12       66.66       61.24      8.08 o 
  -9   3  12       55.42       39.60      5.76 o 
  -8   3  12       39.28       37.27      6.04 o 
  -7   3  12       92.91       86.06      7.15 o 
  -6   3  12        5.21       13.10      3.96 o 
  -5   3  12        0.87        7.48      5.17 o 
  -4   3  12       29.19       25.94      4.72 o 
  -3   3  12        0.36       -1.10      3.05 o 
  -2   3  12        3.73        5.14      3.15 o 
  -1   3  12       29.83       35.48      5.47 o 
   0   3  12      166.08      134.93      6.95 o 
   1   3  12       22.16       23.38      3.85 o 
   2   3  12        0.02        0.56      2.54 o 
   3   3  12        9.33        7.31      4.07 o 
   4   3  12        8.13        2.55      3.59 o 
   5   3  12        4.89       11.13      5.46 o 
   6   3  12        0.87        2.77      4.97 o 
   7   3  12        0.12        3.68      6.31 o 
   8   3  12        0.15       -6.76      6.76 o 
 -13   4  12        4.08       11.22      8.69 o 
 -12   4  12       11.19        6.59      6.36 o 
 -11   4  12       32.88       25.24      7.93 o 
 -10   4  12        0.81        6.54      5.16 o 
  -9   4  12       27.51       31.25      6.25 o 
  -8   4  12        0.08       -1.09      3.35 o 
  -7   4  12        0.12        0.24      3.12 o 
  -6   4  12        0.60        0.36      3.05 o 
  -5   4  12        3.85        7.12      4.20 o 
  -4   4  12       67.83       77.79      7.86 o 
  -3   4  12      111.28      114.55      8.95 o 
  -2   4  12       17.54       21.74      4.91 o 
  -1   4  12        0.49       -1.81      2.72 o 
   0   4  12       11.43        9.66      3.88 o 
   1   4  12       12.34        8.88      4.53 o 
   2   4  12        0.26        6.30      3.73 o 
   3   4  12        0.10        3.35      5.16 o 
   4   4  12        0.07        6.12      6.05 o 
   5   4  12        1.52       11.33      6.53 o 
   6   4  12        0.15        7.21      7.10 o 
 -10   5  12        2.78       42.63     29.39 o 
  -9   5  12        6.68       23.10     24.63 o 
  -8   5  12        4.52        1.77      4.83 o 
  -7   5  12        1.57        0.01      3.54 o 
  -6   5  12        3.62        6.65      4.82 o 
  -5   5  12        0.63       10.07      7.50 o 
  -4   5  12       16.27       16.61      5.70 o 
  -3   5  12       15.66       13.04      5.49 o 
  -2   5  12       22.16       25.25     13.04 o 
  -1   5  12        0.95        0.42      6.28 o 
   0   5  12        0.53        0.37      5.14 o 
   1   5  12       16.45        8.80      7.17 o 
   2   5  12       36.60       49.65     20.09 o 
   3   5  12        7.23        5.37      6.30 o 
   4   5  12        7.58       12.27      8.41 o 
  -5   6  12        7.89        9.09      9.43 o 
  -4   6  12        0.03      -10.57     10.57 o 
  -3   6  12        0.01       10.02      9.41 o 
  -2   6  12        0.32        8.36      8.05 o 
  -1   6  12        0.04       -4.81      8.58 o 
 -16   1  13        5.05       11.45     14.35 o 
 -15   1  13        0.92        5.01      6.35 o 
 -14   1  13        0.07        4.54      5.55 o 
 -13   1  13        5.48        2.58      4.78 o 
 -12   1  13       11.56       15.55     13.54 o 
 -11   1  13       26.14       28.52      6.30 o 
 -10   1  13        3.64        0.39      5.89 o 
  -9   1  13        0.59        3.10      4.52 o 
  -8   1  13       79.49       88.33      8.95 o 
  -7   1  13       30.04       33.78      5.83 o 
  -6   1  13       60.32       47.16      6.53 o 
  -5   1  13       64.00       70.21      7.54 o 
  -4   1  13        0.33        7.82      6.64 o 
  -3   1  13       58.74       70.35      6.87 o 
  -2   1  13       63.43       74.28      7.67 o 
  -1   1  13      106.89       99.74      5.80 o 
   0   1  13       22.75       23.30      5.55 o 
   1   1  13       40.89       38.98      5.00 o 
   2   1  13       42.15       47.83      4.65 o 
   3   1  13       21.22       26.11      4.30 o 
   4   1  13        7.87       12.00      4.31 o 
   5   1  13       20.44       25.78      5.36 o 
   6   1  13        9.49        7.28      4.35 o 
   7   1  13        1.45       12.41      5.47 o 
   8   1  13        2.08       -1.90      5.50 o 
   9   1  13        2.35        7.81      6.36 o 
 -15   2  13       11.97       29.68     21.86 o 
 -14   2  13        5.70        4.92      6.24 o 
 -13   2  13        0.00       -4.89      4.89 o 
 -12   2  13        0.13       -0.46      4.08 o 
 -11   2  13       26.44       33.19      6.79 o 
 -10   2  13       24.98       25.32      6.56 o 
  -9   2  13       26.65       23.79      5.95 o 
  -8   2  13       40.31       31.58      7.25 o 
  -7   2  13      150.37      154.07      7.98 o 
  -6   2  13       89.74       87.87      8.01 o 
  -5   2  13        4.04        5.08      2.63 o 
  -4   2  13        0.00        0.58      1.72 o 
  -3   2  13        1.04       -1.78      2.17 o 
  -2   2  13        6.34       10.52      4.85 o 
  -1   2  13        5.39        6.42      4.72 o 
   0   2  13      216.22      203.67      9.84 o 
   1   2  13        8.34        8.72      3.97 o 
   2   2  13        1.21        0.30      2.42 o 
   3   2  13      113.66      116.13      7.53 o 
   4   2  13       17.19       31.06      4.99 o 
   5   2  13       41.52       35.15      6.20 o 
   6   2  13        1.36       -0.82      4.59 o 
   7   2  13        0.20        0.59      4.02 o 
   8   2  13        3.09        7.65      7.52 o 
 -14   3  13       19.45       36.31     16.12 o 
 -13   3  13        3.69       10.88      7.17 o 
 -12   3  13        6.97        9.60      6.15 o 
 -11   3  13       48.18       41.77      8.18 o 
 -10   3  13       89.96      104.88      9.37 o 
  -9   3  13      113.22      121.50      8.80 o 
  -8   3  13        6.85       10.26      4.30 o 
  -7   3  13        3.49        3.90      3.60 o 
  -6   3  13       46.54       42.88      5.44 o 
  -5   3  13        1.76        3.87      7.41 o 
  -4   3  13       14.95       14.84      3.99 o 
  -3   3  13       11.01       12.55      3.90 o 
  -2   3  13        0.83       -0.39      2.71 o 
  -1   3  13       35.32       32.23      5.51 o 
   0   3  13        0.61        2.48      3.22 o 
   1   3  13       52.97       48.37      6.15 o 
   2   3  13        1.66        5.01      3.78 o 
   3   3  13       49.85       45.68      6.63 o 
   4   3  13       65.04       60.00      9.23 o 
   5   3  13       34.71       29.53      8.17 o 
   6   3  13        0.72       -2.29      6.39 o 
   7   3  13        1.41       11.11      7.86 o 
 -12   4  13        6.03        9.21      9.76 o 
 -11   4  13        3.60        8.40      8.40 o 
 -10   4  13       78.32       79.81     12.36 o 
  -9   4  13       58.26       57.53      7.48 o 
  -8   4  13        5.51        4.98      4.23 o 
  -7   4  13        0.16        3.52      4.17 o 
  -6   4  13        2.87        5.63      4.48 o 
  -5   4  13        1.70        0.46      3.41 o 
  -4   4  13        1.45        4.84      4.01 o 
  -3   4  13        8.48        7.14      4.36 o 
  -2   4  13        0.21        0.58      3.33 o 
  -1   4  13       39.31       31.96      7.59 o 
   0   4  13        4.89        1.98      4.31 o 
   1   4  13       27.96       22.36      8.13 o 
   2   4  13        2.41        2.64      5.28 o 
   3   4  13        1.00        2.19      5.48 o 
   4   4  13       14.73       13.87     10.77 o 
   5   4  13        0.52       -7.47      7.71 o 
 -10   5  13        1.06       23.39     21.67 o 
  -9   5  13       48.13       43.49     13.24 o 
  -8   5  13       12.89       16.81      7.76 o 
  -7   5  13        0.71        8.35      5.97 o 
  -6   5  13        0.08       12.95      6.58 o 
  -5   5  13        1.33        2.85      4.64 o 
  -4   5  13        6.06       -4.47      4.79 o 
  -3   5  13        6.52        0.26      4.03 o 
  -2   5  13        2.12        0.49      4.72 o 
  -1   5  13        2.21        6.91      6.13 o 
   0   5  13        0.37       11.27      7.93 o 
   1   5  13        0.05       -3.13      7.69 o 
   2   5  13        8.39        4.26      5.77 o 
   3   5  13        0.98        6.82      9.20 o 
 -15   0  14        0.03       -5.75      8.11 o 
 -14   0  14        4.03       -1.22      6.07 o 
 -13   0  14        5.01        7.36      7.01 o 
 -12   0  14       10.07        4.22      6.00 o 
 -11   0  14       60.81       48.98     10.67 o 
 -10   0  14        6.80       16.01     18.30 o 
  -9   0  14       81.96       85.95     13.71 o 
  -8   0  14      171.81      192.04     18.76 o 
  -7   0  14        0.02       12.91     15.47 o 
  -6   0  14       70.59       88.83     13.45 o 
  -5   0  14      179.77      165.82     15.89 o 
  -4   0  14       11.02       16.08      6.63 o 
  -3   0  14       34.05       25.51     12.75 o 
  -2   0  14        4.32        1.86      5.13 o 
  -1   0  14      590.69      552.11     32.95 o 
   0   0  14      162.92      178.79     15.67 o 
   1   0  14        3.00       -0.87      4.14 o 
   2   0  14       18.08       23.64      5.55 o 
   3   0  14        3.82        0.88      4.13 o 
   4   0  14        0.00       -0.81      3.92 o 
   5   0  14        0.57       -0.69      5.21 o 
   6   0  14        2.13       -0.72      4.64 o 
   7   0  14        7.93        1.09      5.34 o 
 -15   1  14        0.33       -2.15      5.79 o 
 -14   1  14        2.26        1.29      5.80 o 
 -13   1  14       11.78        2.80      4.80 o 
 -12   1  14       52.02       58.66      8.44 o 
 -11   1  14       18.03       13.90      5.96 o 
 -10   1  14        0.28       -4.99      4.99 o 
  -9   1  14       49.31       66.47      8.35 o 
  -8   1  14      130.52      131.51     10.74 o 
  -7   1  14       47.77       57.85      7.57 o 
  -6   1  14      141.63      149.96     10.73 o 
  -5   1  14      107.51      106.85     11.50 o 
  -4   1  14        2.47        9.14      4.65 o 
  -3   1  14       10.54       11.59      4.85 o 
  -2   1  14       11.30       11.83      6.03 o 
  -1   1  14        1.44        5.76      4.22 o 
   0   1  14       43.71       56.22      7.82 o 
   1   1  14        3.83        3.73      3.38 o 
   2   1  14       43.19       35.80      5.41 o 
   3   1  14       59.89       62.12      6.15 o 
   4   1  14       17.07       26.59      5.03 o 
   5   1  14        0.56        1.43      3.51 o 
   6   1  14        9.98        5.36      4.42 o 
   7   1  14        2.35       11.22      9.67 o 
   8   1  14        2.09        6.82      9.15 o 
 -15   2  14        2.59        0.47     10.02 o 
 -14   2  14        5.83       14.72      7.83 o 
 -13   2  14        0.83       -1.14      4.79 o 
 -12   2  14       14.15       21.21      7.12 o 
 -11   2  14       11.20       18.18      6.14 o 
 -10   2  14       24.23       21.64      6.09 o 
  -9   2  14       41.19       37.90      7.38 o 
  -8   2  14       13.33        8.17      4.83 o 
  -7   2  14       60.19       63.83      7.74 o 
  -6   2  14       18.17       26.85      5.74 o 
  -5   2  14       33.81       27.67      6.08 o 
  -4   2  14        0.28        8.18      9.16 o 
  -3   2  14        5.88        9.12      5.55 o 
  -2   2  14        0.00        2.75      2.40 o 
  -1   2  14        3.46        2.00      2.74 o 
   0   2  14       37.24       38.12      5.24 o 
   1   2  14        8.96        4.32      3.49 o 
   2   2  14       10.09       15.17      4.41 o 
   3   2  14      136.16      140.82     12.15 o 
   4   2  14      123.78      124.72     11.33 o 
   5   2  14        8.18       14.60      6.02 o 
   6   2  14        0.10        5.04      6.44 o 
   7   2  14        1.77        7.96      7.16 o 
 -14   3  14        2.33       -0.59      6.27 o 
 -13   3  14        6.74        8.05      8.05 o 
 -12   3  14        1.14       -0.46      5.63 o 
 -11   3  14        3.73       -4.23      5.45 o 
 -10   3  14       72.83       83.52      9.37 o 
  -9   3  14        7.61        5.65      5.65 o 
  -8   3  14        5.18        9.05      5.20 o 
  -7   3  14        0.28        2.89      3.87 o 
  -6   3  14       31.54       23.35      7.27 o 
  -5   3  14       21.44       29.11      5.17 o 
  -4   3  14        0.12       -0.08      2.54 o 
  -3   3  14        1.13        4.10      5.24 o 
  -2   3  14        2.92        3.65      3.42 o 
  -1   3  14        1.14        1.69      3.22 o 
   0   3  14        5.94        5.98      3.91 o 
   1   3  14        0.54        0.99      2.98 o 
   2   3  14       25.52       21.64      9.08 o 
   3   3  14       17.66       16.62      5.97 o 
   4   3  14       44.82       48.19     10.26 o 
   5   3  14       23.48       27.42      9.08 o 
   6   3  14        2.61        0.33      5.61 o 
 -12   4  14        8.93        2.51      7.64 o 
 -11   4  14        7.85        9.31     14.90 o 
 -10   4  14       20.84       27.20     10.86 o 
  -9   4  14       70.12       62.46      9.65 o 
  -8   4  14        9.78       18.38      6.34 o 
  -7   4  14        2.27        5.37      4.47 o 
  -6   4  14       15.80       13.91      6.84 o 
  -5   4  14        5.43        5.24      4.70 o 
  -4   4  14        1.78        5.56      4.34 o 
  -3   4  14       38.26       31.23      6.53 o 
  -2   4  14        2.88       -1.61      3.77 o 
  -1   4  14        0.27        1.74      4.09 o 
   0   4  14       11.96       10.73      7.12 o 
   1   4  14        1.74        1.05      4.27 o 
   2   4  14        2.13       -5.00      6.05 o 
   3   4  14        1.32        0.15      5.28 o 
   4   4  14        0.23        1.97      4.84 o 
  -9   5  14       15.52       27.43     21.86 o 
  -8   5  14        2.43        7.22     13.58 o 
  -7   5  14        1.12        9.28      8.00 o 
  -6   5  14        0.80        7.56      6.73 o 
  -5   5  14        3.57        1.67      4.96 o 
  -4   5  14        1.31        1.70      5.47 o 
  -3   5  14        2.23        0.61      4.60 o 
  -2   5  14        4.39       11.89      6.59 o 
  -1   5  14        1.23        9.73      7.03 o 
   0   5  14        1.05        4.17      6.37 o 
   1   5  14        0.78       -0.79      5.63 o 
 -15   1  15        0.50        4.80      7.03 o 
 -14   1  15        1.80        3.73      5.33 o 
 -13   1  15        4.03        9.72      6.22 o 
 -12   1  15       43.23       58.38      9.10 o 
 -11   1  15       65.24       70.06     10.20 o 
 -10   1  15        9.49        5.69      4.75 o 
  -9   1  15      129.24      123.12     10.55 o 
  -8   1  15      208.18      212.68     13.91 o 
  -7   1  15      189.70      200.50     16.65 o 
  -6   1  15        0.36        4.77      7.14 o 
  -5   1  15        0.07       -2.90      4.50 o 
  -4   1  15        3.29       -3.64      4.40 o 
  -3   1  15        1.24        3.03      4.95 o 
  -2   1  15        3.07       13.77      5.55 o 
  -1   1  15       42.96       38.33      6.96 o 
   0   1  15        2.71        0.37      3.21 o 
   1   1  15       12.52        9.58      5.73 o 
   2   1  15       10.62       18.59      6.08 o 
   3   1  15        0.45        2.43      4.07 o 
   4   1  15        8.47        5.97      4.94 o 
   5   1  15        3.47       14.39      6.99 o 
   6   1  15        0.18        2.80      6.96 o 
   7   1  15        2.85       -7.09      9.94 o 
 -14   2  15        6.83        0.28      5.02 o 
 -13   2  15        1.00       -0.09      5.60 o 
 -12   2  15        0.83        6.83      5.68 o 
 -11   2  15        0.01        2.95      4.30 o 
 -10   2  15       13.94       23.35      7.05 o 
  -9   2  15        5.73       10.36      5.17 o 
  -8   2  15       25.34       30.66      6.28 o 
  -7   2  15      160.47      158.01     12.40 o 
  -6   2  15      134.41      125.84     12.03 o 
  -5   2  15        4.10        3.32      4.58 o 
  -4   2  15       29.53       30.47      6.50 o 
  -3   2  15        7.64       24.89      9.81 o 
  -2   2  15        0.08       -0.07      3.45 o 
  -1   2  15       11.80       11.69      5.35 o 
   0   2  15       10.43       13.15      6.50 o 
   1   2  15        8.72       15.04      6.50 o 
   2   2  15       95.74       83.71     13.58 o 
   3   2  15       28.61       37.60      7.75 o 
   4   2  15       35.81       42.84      9.24 o 
   5   2  15        1.20        8.76     10.58 o 
   6   2  15        1.57       -1.02      9.50 o 
 -13   3  15        0.17       18.02      9.82 o 
 -12   3  15        0.03        4.34      6.73 o 
 -11   3  15        4.05        6.17      8.09 o 
 -10   3  15        8.81       15.73      7.07 o 
  -9   3  15        0.18       -3.27      4.55 o 
  -8   3  15        1.46        4.37      5.06 o 
  -7   3  15       29.60       26.98      6.88 o 
  -6   3  15       12.71       17.41      5.92 o 
  -5   3  15       16.10       22.20      6.53 o 
  -4   3  15        2.87        0.13      4.17 o 
  -3   3  15       28.22       35.56      7.44 o 
  -2   3  15        5.02        7.92      5.06 o 
  -1   3  15        5.39       14.40      6.46 o 
   0   3  15       21.66       22.19      6.47 o 
   1   3  15       61.97       45.12      7.25 o 
   2   3  15       47.70       26.17      9.11 o 
   3   3  15        9.67       -0.28     10.20 o 
   4   3  15        7.55        0.95     17.86 o 
   5   3  15       17.96       14.60     15.24 o 
 -11   4  15        0.53       -8.69     10.45 o 
 -10   4  15        0.33       -0.36      5.06 o 
  -9   4  15        0.01       -5.50      5.54 o 
  -8   4  15        0.02        2.88      5.19 o 
  -7   4  15        4.32        1.79      4.59 o 
  -6   4  15        0.10       -2.00      4.64 o 
  -5   4  15        0.11       -5.44      5.44 o 
  -4   4  15        9.60        6.42      5.71 o 
  -3   4  15        0.81        0.44      4.38 o 
  -2   4  15       10.19        4.88      5.75 o 
  -1   4  15       13.44        7.92      7.12 o 
   0   4  15        8.19       -0.49      5.39 o 
   1   4  15       22.37        5.58      8.07 o 
   2   4  15       10.60       26.33     19.23 o 
   3   4  15        0.59        6.94      8.66 o 
  -7   5  15        0.26        3.92      7.13 o 
  -6   5  15        1.31        7.85      8.22 o 
  -5   5  15        1.36       -5.99      7.47 o 
  -4   5  15        4.99        3.56      7.44 o 
  -3   5  15       10.11       -1.92      5.69 o 
  -2   5  15        1.11       -1.40      9.17 o 
  -1   5  15        3.93       -3.43      8.81 o 
 -14   0  16        0.88        7.08      9.75 o 
 -13   0  16        2.24        0.64      7.01 o 
 -12   0  16       46.64       46.41     13.65 o 
 -11   0  16        3.01        2.43      7.58 o 
 -10   0  16       63.17       61.06     11.84 o 
  -9   0  16      144.38      152.94     20.38 o 
  -8   0  16        0.55        7.81      6.94 o 
  -7   0  16      256.51      251.48     23.07 o 
  -6   0  16        3.76       -7.51      7.51 o 
  -5   0  16       11.67       13.55      8.51 o 
  -4   0  16        0.75        5.90      6.11 o 
  -3   0  16        4.47       -3.35      5.60 o 
  -2   0  16       51.58       68.43     12.23 o 
  -1   0  16        3.89        2.66      5.96 o 
   0   0  16       37.07       35.43      9.00 o 
   1   0  16        0.17        1.62      6.57 o 
   2   0  16        1.66        3.82      6.54 o 
   3   0  16        7.50        9.64      8.57 o 
   4   0  16        0.03       -5.67      8.26 o 
   5   0  16       11.08        6.35      8.82 o 
   6   0  16       14.47       18.01     18.12 o 
 -14   1  16        4.73       10.57      6.48 o 
 -13   1  16        0.13        1.53      4.50 o 
 -12   1  16       27.76       26.82      7.67 o 
 -11   1  16        8.58        9.64      6.07 o 
 -10   1  16        5.06       10.89      5.72 o 
  -9   1  16        6.34        9.44      5.54 o 
  -8   1  16       29.43       32.93      6.79 o 
  -7   1  16      141.23      151.30     12.28 o 
  -6   1  16        1.33        0.75      4.35 o 
  -5   1  16        1.88       10.37      6.62 o 
  -4   1  16        8.77       14.60      6.37 o 
  -3   1  16        6.83       18.04      5.89 o 
  -2   1  16       26.65       35.89      6.50 o 
  -1   1  16        7.54        6.52      4.63 o 
   0   1  16       17.38       28.79      8.99 o 
   1   1  16       11.89        4.74      4.45 o 
   2   1  16        3.94        9.17      5.95 o 
   3   1  16       12.44       14.19      6.50 o 
   4   1  16        0.14       -6.30      6.30 o 
   5   1  16       20.81       15.10      8.07 o 
   6   1  16       12.52       19.88     16.15 o 
 -13   2  16        2.46        1.89      6.26 o 
 -12   2  16       17.43       14.85      7.83 o 
 -11   2  16        1.58        3.93      5.06 o 
 -10   2  16        0.60       -1.12      4.49 o 
  -9   2  16       11.77       18.87      6.02 o 
  -8   2  16       21.61       25.98      7.41 o 
  -7   2  16       46.11       47.91      8.22 o 
  -6   2  16      102.01      113.15     10.82 o 
  -5   2  16        8.40       16.42      5.77 o 
  -4   2  16        1.49        4.91      4.76 o 
  -3   2  16       22.81       20.49      6.39 o 
  -2   2  16        3.19        5.91      7.31 o 
  -1   2  16        2.07        4.66      9.46 o 
   0   2  16        0.77       -4.87      6.00 o 
   1   2  16       59.73       44.60      7.80 o 
   2   2  16       29.06       30.67      7.27 o 
   3   2  16        0.20       10.10      6.94 o 
   4   2  16        2.79       -0.87      8.22 o 
   5   2  16        0.55      -10.29     10.29 o 
 -12   3  16        0.13        6.81      8.20 o 
 -11   3  16        0.30        7.75      7.98 o 
 -10   3  16       27.73       29.98     11.13 o 
  -9   3  16       79.33       94.00     13.64 o 
  -8   3  16        1.17        8.35      6.50 o 
  -7   3  16        3.64        4.63      6.73 o 
  -6   3  16        0.05        3.56      5.57 o 
  -5   3  16        0.01        1.46      5.64 o 
  -4   3  16        1.62        5.42      9.67 o 
  -3   3  16        8.78        8.30      6.51 o 
  -2   3  16        2.25        2.20      5.65 o 
  -1   3  16        7.42        2.07      6.13 o 
   0   3  16       11.16        7.32      6.48 o 
   1   3  16       50.92       33.28      9.97 o 
   2   3  16       12.24        7.51      8.39 o 
   3   3  16        2.88        9.81      8.97 o 
 -10   4  16        3.47        1.15      5.69 o 
  -9   4  16        3.27        1.15      6.21 o 
  -8   4  16        0.43        6.72      8.03 o 
  -7   4  16        4.25        1.58      5.92 o 
  -6   4  16        3.56       11.54      6.43 o 
  -5   4  16        0.34        6.87      6.21 o 
  -4   4  16        1.53       10.01      6.94 o 
  -3   4  16       49.95       42.97      9.53 o 
  -2   4  16       24.53       20.21     13.93 o 
  -1   4  16        5.99        3.09      6.43 o 
   0   4  16       18.05        6.92     10.28 o 
   1   4  16        7.09        4.14      8.22 o 
 -13   1  17        3.57        7.45      6.33 o 
 -12   1  17        0.20       -4.21      5.50 o 
 -11   1  17        1.49       -1.99      5.17 o 
 -10   1  17        0.23        3.40      5.23 o 
  -9   1  17        0.09        8.02      9.17 o 
  -8   1  17        4.43        0.90      4.62 o 
  -7   1  17       24.16       39.64      7.45 o 
  -6   1  17        0.28        2.71      4.80 o 
  -5   1  17       26.67       45.47      7.97 o 
  -4   1  17        0.00       -3.74      4.41 o 
  -3   1  17        3.58       -3.56      4.58 o 
  -2   1  17        1.72        2.85      6.72 o 
  -1   1  17       21.25       25.82      6.43 o 
   0   1  17       76.47       77.69     10.81 o 
   1   1  17        0.59        3.81      5.76 o 
   2   1  17       26.14       26.79      8.18 o 
   3   1  17       27.26       32.80      8.00 o 
   4   1  17       17.77       32.62     14.74 o 
 -13   2  17       11.01       11.51      8.12 o 
 -12   2  17        2.74        9.50      6.03 o 
 -11   2  17        0.09        5.61      5.39 o 
 -10   2  17        2.89        1.84      4.52 o 
  -9   2  17        0.31       -2.23      4.63 o 
  -8   2  17       10.26        4.58      5.84 o 
  -7   2  17        7.14       14.61      6.85 o 
  -6   2  17        4.53        4.27      5.28 o 
  -5   2  17        6.63       20.40     10.81 o 
  -4   2  17        9.48        7.82      5.57 o 
  -3   2  17        0.52       -1.90      4.15 o 
  -2   2  17        0.30        2.00      4.17 o 
  -1   2  17        2.76        1.49      4.34 o 
   0   2  17        6.10       19.56      6.65 o 
   1   2  17        7.88        4.99      5.28 o 
   2   2  17        1.07        5.54      6.73 o 
   3   2  17       10.54        5.21      7.63 o 
 -11   3  17       22.06       18.33      9.23 o 
 -10   3  17       19.66        6.26      6.32 o 
  -9   3  17        0.33       16.05      8.06 o 
  -8   3  17        0.05        3.96      5.50 o 
  -7   3  17        2.04       15.42      8.17 o 
  -6   3  17        0.09       -2.52      5.13 o 
  -5   3  17        7.28        4.56      5.46 o 
  -4   3  17        2.38        6.89      5.88 o 
  -3   3  17        1.95        2.17      5.19 o 
  -2   3  17        0.03       -0.45      4.57 o 
  -1   3  17        0.83        9.98      7.79 o 
   0   3  17        2.66       -1.33      5.90 o 
   1   3  17        4.27        1.11      5.86 o 
   2   3  17        1.91       30.28     24.76 o 
  -8   4  17       16.70       14.85      7.42 o 
  -7   4  17        0.91       20.53     11.19 o 
  -6   4  17        0.34       10.60      7.18 o 
  -5   4  17        0.01        7.68      6.76 o 
  -4   4  17        1.08       -2.70      7.11 o 
  -3   4  17        1.92       -1.59      5.91 o 
  -2   4  17        4.42       -0.60      5.57 o 
  -1   4  17        1.77        1.12      9.60 o 
 -13   0  18        3.89        1.26      8.55 o 
 -12   0  18        2.13        5.52      8.48 o 
 -11   0  18       59.35      138.27     72.89 o 
 -10   0  18        9.91        7.59      8.59 o 
  -9   0  18       99.28      114.06     19.97 o 
  -8   0  18      144.30      124.87     19.02 o 
  -7   0  18       55.19       66.34     13.41 o 
  -6   0  18       12.23       17.19     19.16 o 
  -5   0  18        1.83        3.21     11.01 o 
  -4   0  18        0.29       -5.17      7.41 o 
  -3   0  18        1.19        2.97      6.24 o 
  -2   0  18        6.54        5.57      6.84 o 
  -1   0  18       26.39       14.07     10.88 o 
   0   0  18       76.13       52.77     12.98 o 
   1   0  18       22.19       31.44     19.00 o 
   2   0  18       53.75       57.90     14.34 o 
   3   0  18        9.02       11.49     10.66 o 
 -12   1  18        0.06        5.91      5.66 o 
 -11   1  18        9.99        9.93      6.45 o 
 -10   1  18        1.16       -6.42      6.42 o 
  -9   1  18        1.47        4.60      5.57 o 
  -8   1  18        2.23       -2.48      4.90 o 
  -7   1  18       14.49       14.42      6.42 o 
  -6   1  18      101.53       87.84     11.69 o 
  -5   1  18       17.23        7.29      5.12 o 
  -4   1  18        0.07       -3.58      4.76 o 
  -3   1  18        9.35       -5.16      5.49 o 
  -2   1  18        0.37        3.29      4.96 o 
  -1   1  18       24.50       23.65      7.95 o 
   0   1  18        0.00        4.84      5.57 o 
   1   1  18        3.27        2.71      5.48 o 
   2   1  18        3.85        0.16      4.66 o 
   3   1  18       15.07       13.01     10.15 o 
 -11   2  18        0.02        2.02      5.30 o 
 -10   2  18        0.24        6.12      9.51 o 
  -9   2  18        3.60        9.99     10.35 o 
  -8   2  18        0.00       -6.06      6.06 o 
  -7   2  18        8.29        3.48      5.53 o 
  -6   2  18        1.33        7.51      7.16 o 
  -5   2  18       29.31       27.92      7.73 o 
  -4   2  18        0.01        8.65      7.30 o 
  -3   2  18        0.00        0.02      3.84 o 
  -2   2  18        0.00        2.81      5.15 o 
  -1   2  18       14.44       15.89      6.85 o 
   0   2  18        1.16       -5.69      5.69 o 
   1   2  18        0.58       16.81      9.98 o 
   2   2  18        0.00       12.19      8.24 o 
 -10   3  18        4.22        0.88      5.95 o 
  -9   3  18       46.13       76.16     12.28 o 
  -8   3  18        4.58        1.22      5.55 o 
  -7   3  18        3.12       25.51      9.20 o 
  -6   3  18       10.82       11.05      7.12 o 
  -5   3  18        0.55        7.95      6.55 o 
  -4   3  18        6.49       22.54      8.53 o 
  -3   3  18        1.73        4.03      5.35 o 
  -2   3  18        1.97        6.83      7.90 o 
  -1   3  18        0.39        4.29      7.43 o 
   0   3  18        0.08       -1.64      8.61 o 
 -11   1  19        9.20       12.85      7.13 o 
 -10   1  19       19.04       25.66      8.33 o 
  -9   1  19       24.22       21.89      7.26 o 
  -8   1  19        9.56       10.80      6.49 o 
  -7   1  19      129.10      111.44     12.51 o 
  -6   1  19       55.33       71.31     11.92 o 
  -5   1  19        1.96       -0.48      4.95 o 
  -4   1  19        4.33        7.63      5.63 o 
  -3   1  19        2.92       -0.95      4.22 o 
  -2   1  19        1.46        4.35      5.38 o 
  -1   1  19        0.58        6.29      5.67 o 
   0   1  19        0.43        2.14      4.97 o 
   1   1  19        6.08        9.03      7.06 o 
 -10   2  19        2.93        3.75      6.62 o 
  -9   2  19        0.51       -1.00      5.03 o 
  -8   2  19        0.26       -0.18      4.92 o 
  -7   2  19        5.70       12.39      7.91 o 
  -6   2  19       33.67       35.50     11.08 o 
  -5   2  19        2.79        7.92      6.16 o 
  -4   2  19        5.27       12.20      7.04 o 
  -3   2  19        0.54        4.04      6.06 o 
  -2   2  19        6.08       11.14      6.65 o 
  -1   2  19        0.29        1.34      4.89 o 
   0   2  19        1.51      -14.12     16.46 o 
  -7   3  19        0.08        8.20      7.04 o 
  -6   3  19        0.59        2.62      6.14 o 
  -5   3  19        0.12        8.44      6.61 o 
  -4   3  19        0.02        2.99      6.47 o 
 -10   0  20       10.55        3.32     13.81 o 
  -9   0  20       18.58        8.57      9.99 o 
  -8   0  20        1.54       -4.66      8.21 o 
  -7   0  20      127.00      105.97     19.98 o 
  -6   0  20       14.25       21.44     17.70 o 
  -5   0  20        0.38        2.02      7.78 o 
  -4   0  20        9.50       10.85      9.18 o 
  -3   0  20        0.94       -5.82      9.83 o 
  -2   0  20        0.53       -2.99      7.72 o 
  -1   0  20        0.18      -10.45     10.81 o 
  -9   1  20        5.71        4.88      6.21 o 
  -8   1  20       15.27        3.39      6.18 o 
  -7   1  20        1.29        4.16      6.44 o 
  -6   1  20       23.34       24.95     10.85 o 
  -5   1  20        3.83        2.22      6.07 o 
  -4   1  20        5.91        2.02      5.50 o 
  -3   1  20        0.02       11.47      7.26 o 
  -2   1  20        2.59        3.25      5.52 o 
  -7   2  20        7.12        1.10      5.25 o 
  -6   2  20        8.39        0.46      7.82 o 
  -5   2  20        3.86        0.82      4.19 o 
  -4   2  20        0.23       -4.62      6.94 o 
                                                 
